# Supplementary material for: The LetA/S two-component system regulates transcriptomic changes that are essential for the culturability of Legionella pneumophila in water
Source: Sci Rep. 2018 Apr 30;8:6764. doi: 10.1038/s41598-018-24263-9 (PMC5928044; doi:10.1038/s41598-018-24263-9)
Supplement: Supplementary file 2 — Dataset 1 [file 41598_2018_24263_MOESM2_ESM.xlsx]

## Sheet: letS vs. WT & OFF vs. ON
Lpg #	Probe ID	p value letS vs. WT	Fold change (Log2) letS vs. WT	p value ON vs. OFF	Fold change (Log2) OFF vs. ON	Gene Product	COG	Cell Location
	LpnScots3245	0.0056987	-14.4264	0.00355783	-1.32327	RsmZ_59-106	Small regualtory RNA (sRNA)
	LpnScots3244	0.000762479	-3.69492	0.0053468	-4.20543	RsmY_45-89	Small regualtory RNA (sRNA)
lpg1925	LpnScots1887	0.000227423	-3.49677	0.00127435	-1.92022	ORF	ORFs of unknown function (unique)	cytoplasm
lpg2458	LpnScots2410	0.00563476	-3.33017	0.00992817	-1.15045	sensory box histidine kinase (two-component sensor histidine kinase, signal transducing histidine kinase)	Signal transduction / other regulatory functions	inner membrane
lpg0894	LpnScots873	0.00100979	-2.92106	0.01622	-1.77244	cytokinin oxidase (cytokinin dehydrogenase)	Named proteins of general function	cytoplasm
lpg0879	LpnScots859	0.00227866	-2.91806	0.0119414	-1.48887	two component response regulator with GGDEF domain (regulatory components of sensory transduction system)	Signal transduction / other regulatory functions	inner membrane
lpg0627	LpnScots608	0.0060769	-2.85767	0.00191904	-1.42655	type IV pilin (competence and adherence associated pilin PilA) (pilE3)	Transport and binding	outer membrane
lpg2829	LpnScots2769	0.0140256	-2.81371	0.00760496	-1.04339	SidH (myosin-like protein)	Named proteins of general function	cytoplasm
lpg1337	LpnScots1311	0.000329332	-2.76895	0.000288507	-1.7249	flagellar protein FliS	Chemotaxis / motility / cell division	cytoplasm
lpg1080	LpnScots1058	0.00572664	-2.69948	0.0175537	-1.10302	deoxyguanosine triphosphate triphosphohydrolase (dGTP triphosphohydrolase)	Nucleotide Metabolism	cytoplasm
lpg1170	LpnScots1148	0.0033052	-2.3177	0.00674726	-1.38133	pyruvate formate lyase-activating enzyme PflA	Chemotaxis / motility / cell division	cytoplasm
lpg0605	LpnScots586	0.00298565	-2.28313	0.00809575	-1.35626	nitrogen fixation protein (Fe-S cluster formation) NifU	Energy Metabolism	cytoplasm
lpg0628	LpnScots609	0.00602363	-2.26321	0.00730609	-1.0914	type IV fimbrial biogenesis PilY1-related protein	Transport and binding	inner membrane
lpg0995	LpnScots973	0.0362208	-1.36029	0.0227327	-2.20142	ORF	ORFs of unknown function (unique)	inner membrane
lpg0744	LpnScots725	0.0412424	-1.35134	0.0325009	1.5053	GGDEF domain protein (regulatory components of sensory transduction system)	Signal transduction / other regulatory functions	cytoplasm
lpg0744	LpnScots725	0.0412424	-1.35134	0.0325009	1.5053	GGDEF domain protein (regulatory components of sensory transduction system)	Signal transduction / other regulatory functions	cytoplasm
lpg1949	LpnScots1910	0.0283674	-1.33637	0.0018915	-1.31272	hypothetical protein (lem17)	Unknown / hypothetical proteins	cytoplasm
lpg1169	LpnScots1147	0.00820572	-1.04241	0.00337245	-1.05127	hypothetical (dioxygenase)	Named proteins of general function	cytoplasm
lpg1365	LpnScots1339	0.0140152	1.00283	0.0140276	1.43951	hypothetical	Unknown / hypothetical proteins	periplasmic space
lpg0734	LpnScots715	0.0440953	1.00345	0.00826335	1.61179	glutamine dependent NAD+ synthetase (NH3 dependent NAD synthetase)	Amino Acid Metabolism, Metabolism of Cofactors and Vitamins	inner membrane
lpg1383	LpnScots1357	0.0298288	1.0039	0.000392564	1.73383	ribonuclease HI (rnhA)	DNA/RNA degradation / restriction	cytoplasm
lpg0327	LpnScots316	0.0290996	1.00569	0.00893793	1.02737	tufB
lpg2901	LpnScots2839	0.00775769	1.01026	0.011537	1.70376	transporter, LysE family (amino acid transport protein)	Transport and binding	inner membrane
lpg1033	LpnScots1011	0.0421831	1.0129	0.0268026	1.02855	hypothetical?	Unknown / hypothetical proteins	cytoplasm
lpg1060	LpnScots1038	0.0214314	1.01664	0.00986961	2.61629	cold shock domain family protein, COG1278: cold shock proteins	Detoxification / adaptation	cytoplasm
lpg1906	LpnScots1868	0.0197959	1.01673	0.00333506	1.88453	transporting ATPase	Transport and binding	cytoplasm
lpg2839	LpnScots2779	0.0218021	1.01861	0.00054988	1.12746	SsrA (tmRNA) binding protein (small protein B), protein quality control system (smpB)	Protein fate / hydrolases / secretion, Signal transduction / other regulatory functions, Translation	cytoplasm
lpg1361	LpnScots1335	0.0130356	1.01912	0.00662945	1.39527	general secretion pathway protein LspH (xcpU)	Protein fate / hydrolases / secretion	inner membrane
	LpnScots3201	0.0214659	1.01947	0.0136012	1.14326	weiss_lpr0057_132-179	Small regualtory RNA (sRNA)
lpg0393	LpnScots382	0.0290765	1.01956	0.00216825	1.49606	ORF	ORFs of unknown function (unique)	inner membrane
lpg2487	LpnScots2439	0.000394409	1.02158	0.00601951	1.78841	deoxyuridinetriphosphatase (deoxyuridine 5'-triphosphate nucleotidohydrolase) (dut)	Nucleotide Metabolism	inner membrane
lpg0798	LpnScots778	0.00247668	1.02351	0.00444318	1.22686	small ORF (128aa)	ORFs of unknown function (unique)	outer membrane
lpg0769	LpnScots750	0.0119363	1.02381	0.00870019	2.49265	hypothetical	Unknown / hypothetical proteins	inner membrane
lpg0489	LpnScots478	0.0135812	1.02418	0.00297931	2.04077	hypothetical (endonuclease?)COG2827	Unknown / hypothetical proteins	cytoplasm
lpg0773	LpnScots754	0.0371453	1.02694	0.0090463	1.73286	polysaccharide ABC transporter, ATP binding protein (O-antigen export system)	Transport and binding, Protein fate / hydrolases / secretion	cytoplasm
lpg0825	LpnScots805	0.0258099	1.02821	0.00375485	2.16109	peptidase, M23/M37 family	Protein fate / hydrolases / secretion	inner membrane
lpg0404	LpnScots393	0.0280231	1.03172	0.0296323	1.00106	amino acid antiporter (glutamate/gamma-aminobutyrate antiporter)	Transport and binding	inner membrane
lpg0238	LpnScots237	0.0265824	1.03375	0.00686193	1.03129	glycine betaine aldehyde dehydrogenase (gbsA)	Amino Acid Metabolism	cytoplasm
lpg1986	LpnScots1947	0.0183965	1.03383	0.0126889	1.28781	ORF	ORFs of unknown function (unique)	cytoplasm
lpg1825	LpnScots1796	0.00924455	1.04021	0.0246938	2.03775	acyl CoA C-acetyltransferase (acetoacetyl CoA thiolase) (thiolase) (atoB)	Lipid Metabolism, Amino Acid Metabolism, Carbohydrate Metabolism, Biodegradation of Xenobiotics	cytoplasm
lpg0426	LpnScots415	0.00567047	1.04231	0.00411296	1.71378	cold shock protein CspH (cspD)	Detoxification / adaptation	cytoplasm
lpg2718	LpnScots2667	0.00938656	1.04312	0.017639	1.10624	ORF (wipA)	ORFs of unknown function (unique)	cytoplasm
lpg1685	LpnScots1657	0.0039592	1.04446	0.0127234	1.33357	ORF	ORFs of unknown function (unique)	cytoplasm
lpg0339	LpnScots328	0.0229778	1.04703	0.00609739	1.57875	50S ribosomal protein L14 (rplN)	Translation	cytoplasm
lpg2314	LpnScots2268	0.00477228	1.04824	0.00827524	1.35037	dihydropicolinate synthase	Amino Acid Metabolism	inner membrane
lpg1553	LpnScots1527	0.0069699	1.04892	0.0131907	1.8595	septum site determining protein MinC (FtsZ assembly inhibitor) (minC)	Chemotaxis / motility / cell division, Signal transduction / other regulatory functions	cytoplasm
lpg0932	LpnScots911	0.0023168	1.04961	0.00307869	1.47615	shikimate kinase	Amino Acid Metabolism	cytoplasm
lpg2766	LpnScots2709	0.00506977	1.05057	0.0091752	1.72993	GTP cyclohydrolase I (folE2)	Metabolism of Cofactors and Vitamins	cytoplasm
lpg0823	LpnScots803	0.00280151	1.05186	0.00722052	1.37354	Neurogenic locus notch protein homolog precursor	Named proteins of general function	outer membrane
lpg1743	LpnScots1714	0.00763514	1.05217	0.00205502	1.00214	Fis transcriptional activator (factor for inversion stimulation) (DNA-binding protein) (fis)	Transcription factors / DNA binding proteins	cytoplasm
lpg1846	LpnScots1817	9.47601e-05	1.05527	0.00229835	1.8117	glutathione synthetase (gshB)	Amino Acid Metabolism, Metabolism of Other Amino Acids	cytoplasm
lpg1409	LpnScots1383	0.0153823	1.05669	0.0010655	1.41353	hypothetical	Unknown / hypothetical proteins	cytoplasm
lpg0427	LpnScots416	0.00314408	1.0615	0.00358308	1.74088	diadenosine tetraphosphate (Ap4A) hydrolase,histidine triad family protein	Named proteins of general function	cytoplasm
lpg1228	LpnScots1204	0.00635544	1.06563	0.00721287	2.57278	hypothetical COG4804	Unknown / hypothetical proteins	cytoplasm
lpg1116	LpnScots1094	0.00557043	1.06566	0.00578602	1.73761	chitinase (exochitinase) aminosugars metabolism?	Protein fate / hydrolases / secretion	inner membrane
lpg0942	LpnScots921	0.0339412	1.06619	0.00301555	1.50766	GTP-binding protein Era (era)	Signal transduction / other regulatory functions	cytoplasm
lpg2353	LpnScots2307	0.0242639	1.07086	0.00473544	1.50244	NUDIX hydrolase (MutT/nudix family protein) (nucleoside diphosphate hydrolase?) (yrfE)	Metabolism of Complex Carbohydrates, Metabolism of Cofactors and Vitamins	inner membrane
lpg1416	LpnScots1390	0.0198382	1.0714	0.0180145	1.68368	purine nucleoside phosphorylase II (uridine phosphorylase Udp2)	Nucleotide Metabolism	cytoplasm
lpg2804	LpnScots2744	0.0113087	1.07425	0.00127589	1.24637	ORF (lem29)	ORFs of unknown function (unique)	inner membrane
	LpnScots3241	0.00912156	1.07658	0.00611484	2.01673	LprC_0902_49-97	Small regualtory RNA (sRNA)
	LpnScots3171	0.021936	1.07792	0.00259324	1.35652	weiss_lpr0004_54-98	Small regualtory RNA (sRNA)
lpg1403	LpnScots1377	0.0335059	1.07911	0.0214622	1.35724	hypothetical (transcriptional repressor?) (molecular chaperone?) COG2377	Unknown / hypothetical proteins	inner membrane
lpg2674	LpnScots2624	0.00872409	1.07917	0.00530179	2.11728	DotD (TraH) (dotD)	Transport and binding, Toxin production / other pathogen functions, Protein fate / hydrolases / secretion	outer membrane
lpg0328	LpnScots317	0.0230206	1.07995	0.00114853	1.6	30S ribosomal protein S10 (rpsJ)	Translation	cytoplasm
lpg3000	LpnScots2937	0.00685147	1.08121	0.00342439	1.81144	ORF	ORFs of unknown function (unique)	inner membrane
lpg1549	LpnScots1523	0.0202086	1.08155	0.00218429	1.62459	ORF	ORFs of unknown function (unique)	cytoplasm
lpg0359	LpnScots348	0.0105996	1.08378	0.000588548	1.41448	acyl carrier protein (acpP)	Named proteins of general function	inner membrane
lpg2580	LpnScots2530	0.0383863	1.08407	0.00973058	1.3239	glutaryl CoA dehydrogenase (gcdH)	Lipid Metabolism, Amino Acid Metabolism, Biodegradation of Xenobiotics	cytoplasm
lpg1999	LpnScots1960	0.0237748	1.08425	0.00799201	1.96571	pterin 4 alpha carbinolamine dehydratase COG2154	Named proteins of general function	cytoplasm
lpg2872	LpnScots2811	0.0294693	1.08522	0.0190829	1.14098	(di)nucleoside polyphosphate hydrolase (MutT/nudix family protein)	Metabolism of Complex Carbohydrates, Metabolism of Cofactors and Vitamins	inner membrane
	LpnScots3175	0.00323079	1.09915	0.00343847	1.44829	weiss_1251785R_1-45	Small regualtory RNA (sRNA)
lpg2602	LpnScots2552	0.0448368	1.09927	0.00471266	2.17848	conserved domain protein	Unknown / hypothetical proteins	cytoplasm
lpg0900	LpnScots879	0.00738099	1.10119	0.0138506	2.94105	hypothetical (AsmA?) (outer membrane assembly protein) LPS biogenesis?	Unknown / hypothetical proteins	periplasmic space
lpg0541	LpnScots529	0.00285409	1.10165	0.00456435	2.17891	protein product; similar to probable membrane protein YdgA of Escherichia coli	Unknown / hypothetical proteins	inner membrane
lpg2623	LpnScots2573	0.00527963	1.10431	0.0160359	1.8873	transmembrane protein	Unknown / hypothetical proteins	inner membrane
lpg1182	LpnScots1160	0.012506	1.10438	0.000961801	2.04353	2-dehydro-3-deoxyphosphonooctonate aldolase (kdsA)	Metabolism of Complex Carbohydrates	inner membrane
lpg2299	LpnScots2253	0.0299883	1.11056	0.000428742	1.30298	ATP-dependent RNA helicase (RNA polymerase associated) HepA	Signal transduction / other regulatory functions	cytoplasm
lpg0316	LpnScots305	0.00461856	1.11859	0.00217019	1.28471	preprotein translocase, SecE subunit	Protein fate / hydrolases / secretion	inner membrane
lpg0676	LpnScots657	0.00712902	1.1198	0.0357197	1.07202	protein product; similar to unknown protein	Unknown / hypothetical proteins	cytoplasm
lpg2986	LpnScots2923	0.0117289	1.12265	0.00751528	1.74849	ATP synthase F0, B subunit (atpF)	Energy Metabolism	periplasmic space
lpg0046	LpnScots46	0.00762005	1.12387	0.0276777	1.81911	small ORF (132aa)	ORFs of unknown function (unique)	cytoplasm
	LpnScots3197	0.0070001	1.12424	0.0093167	1.5256	weiss_lpr0071_262-306	Small regualtory RNA (sRNA)
lpg2544	LpnScots2496	0.0224527	1.12486	0.00687948	1.87355	membrane-bound lytic murein transglycosylase A (mltA)	Cell envelope synthesis, Metabolism of Complex Carbohydrates	periplasmic space
	LpnScots3027	0.0199772	1.12832	0.00731366	1.51564	psRNA_lpg0775_204_131-177	Small regualtory RNA (sRNA)
lpg1400	LpnScots1374	0.00359918	1.13065	0.0176381	1.74694	DNA polymerase III, delta prime subunit (holB)	Nucleotide Metabolism, Replication and Repair	cytoplasm
lpg2267	LpnScots2224	0.0224075	1.13077	0.00116557	2.21404	prolidase (aryldialkylphosphatase) (Xaa-pro dipeptidase)	Protein fate / hydrolases / secretion	cytoplasm
lpg0450	LpnScots439	0.0268134	1.13382	0.0141229	1.23884	IcmK (DotH) (TraN)	Transport and binding, Toxin production / other pathogen functions, Protein fate / hydrolases / secretion	periplasmic space
lpg1609	LpnScots1581	0.0164373	1.13388	0.013895	1.96518	gamma-glutamyl phosphate reductase	Amino Acid Metabolism	inner membrane
lpg2465	LpnScots2417	0.0011824	1.13573	0.000339579	1.51407	SidD	Toxin production / other pathogen functions	cytoplasm
lpg1514	LpnScots1488	0.00573239	1.13892	0.0120487	2.06865	lipoprotein (inner membrane protein) (type I secretion system LssA)	Transport and binding, Toxin production / other pathogen functions, Protein fate / hydrolases / secretion	inner membrane
lpg2865	LpnScots2804	0.00978887	1.14111	0.00182019	2.40586	6-pyruvoyl tetrahydropterin synthase, putative	Metabolism of Cofactors and Vitamins	cytoplasm
lpg0677	LpnScots658	0.0034168	1.14177	0.000800427	1.70907	small ORF (88aa)	ORFs of unknown function (unique)	cytoplasm
lpg2529	LpnScots2481	0.00326072	1.14924	0.0139891	2.00477	ORF (lem27)	ORFs of unknown function (unique)	cytoplasm
lpg1412	LpnScots1386	0.0252494	1.14925	0.00346299	1.63071	thioredoxin (trxA3)	Named proteins of general function	cytoplasm
lpg0821	LpnScots801	0.0090553	1.15048	0.0173214	1.58995	lipopolysaccharide biosynthesis glycosyltransferase (beta 1,4-glucosyltransferase) (UDP glucose-lipooligosaccharide beta 1,4-glucosyltransferase)	Metabolism of Complex Carbohydrates, Metabolism of Complex Lipids	cytoplasm
lpg2735	LpnScots2683	0.0156724	1.15101	0.0197191	1.25798	porphobilinogen deaminase (hydroxymethylbilane synthesis)	Metabolism of Cofactors and Vitamins	cytoplasm
lpg2386	LpnScots2339	0.0341507	1.15383	0.0348218	1.73271	ORF	ORFs of unknown function (unique)	cytoplasm
lpg0065	LpnScots65	0.00162602	1.15755	0.0455201	1.56089	ORF	ORFs of unknown function (unique)	cytoplasm
lpg0609	LpnScots590	0.0239898	1.16179	0.00605239	2.57072	alanyl tRNA synthetase (alaS)	DNA/RNA degradation / restriction, Translation	cytoplasm
lpg0407	LpnScots396	0.0228263	1.16465	0.00521413	1.97038	ORF	ORFs of unknown function (unique)	periplasmic space
lpg2809	LpnScots2749	0.0312549	1.16807	0.0120032	1.61822	aminopeptidase N (pepN)	Metabolism of Other Amino Acids	cytoplasm
lpg1542	LpnScots1516	0.00347987	1.16969	0.00639354	1.47476	PQQ (pyrrolo quinoline) enzyme repeat domain protein (dehydrogenase cofactor) (serine/threonine protein kinase?) (lipoprotein?)	Named proteins of general function	inner membrane
lpg2450	LpnScots2402	0.0150179	1.171	0.00631569	1.81675	integral membrane protein (zinc uptake?)	Named proteins of general function	inner membrane
lpg0110	LpnScots109	0.00850263	1.17249	0.0247941	2.39111	ORF	ORFs of unknown function (unique)	cytoplasm
lpg2573	LpnScots2524	0.00866902	1.17428	0.00418752	1.29843	transposase (resolvase, DNA invertase) (resolvase/integrase)	Viral functions / Phage / Transposases	cytoplasm
lpg0395	LpnScots384	0.00115226	1.17754	0.00274155	1.20016	50S ribosomal protein L19 (rplS)	Translation	cytoplasm
lpg0341	LpnScots330	0.00079809	1.18054	0.00197767	1.73828	50S ribosomal protein L5	Translation	cytoplasm
lpg0117	LpnScots116	0.00124342	1.18351	0.00371802	1.96414	glycine cleavage system H protein (carrier of aminomethyl moiety) (gcvH)	Amino Acid Metabolism	cytoplasm
	LpnScots3004	0.00479358	1.18366	0.00463856	1.74992	psRNA_lpg0122_74_2-48	Small regualtory RNA (sRNA)
	LpnScots3101	0.00404587	1.18578	0.00145604	1.5414	psRNA_lpg2358_64_7-54	Small regualtory RNA (sRNA)
lpg1974	LpnScots1935	0.00576563	1.19365	0.0123798	1.51834	major outer membrane protein	Toxin production / other pathogen functions	outer membrane
lpg0285	LpnScots284	0.0104539	1.201	0.0293188	1.09797	ORF (lem2)	ORFs of unknown function (unique)	inner membrane
lpg0969	LpnScots948	0.00750887	1.20135	0.00291794	1.60164	ORF	ORFs of unknown function (unique)	cytoplasm
lpg0666	LpnScots647	0.0367363	1.20396	0.00524002	2.20773	conserved hypothetical protein	Unknown / hypothetical proteins	cytoplasm
lpg1410	LpnScots1384	0.00234841	1.20396	0.0069566	1.89031	transcriptional regulatory protein (lipoprotein)	Transcription factors / DNA binding proteins	outer membrane
lpg2224	LpnScots2181	0.00150213	1.21075	0.00278716	1.67047	UVB-resistance protein UVR8 (ppgA)	Named proteins of general function	cytoplasm
lpg1676	LpnScots1648	0.042184	1.21435	0.00691372	1.60149	phosphoribosylformylglycinamidine synthase I (FGAM synthase I) (purQ)	Nucleotide Metabolism	cytoplasm
lpg0540	LpnScots528	0.0121877	1.21841	0.00310396	1.97518	major facilitator family transporter (multidrug efflux transporter)	Transport and binding	inner membrane
lpg2999	LpnScots2936	0.0369822	1.22013	0.00642	2.13747	CG6763 gene product (eukaryotic homologs?) (legP)	Unknown / hypothetical proteins	outer membrane
lpg0345	LpnScots334	0.0131001	1.22296	0.00998265	1.74493	50S ribosomal protein L18 (rplR)	Translation	cytoplasm
lpg1681	LpnScots1653	0.030846	1.2268	0.0138061	1.02772	small ORF (105aa)	ORFs of unknown function (unique)	inner membrane
lpg1175	LpnScots1153	0.0318675	1.23008	0.0195716	1.07818	hydrolase (alpha/beta fold family) (aromatic hydrocarbon catabolism)	Protein fate / hydrolases / secretion	inner membrane
lpg0746	LpnScots727	0.0396754	1.23466	0.00534328	1.07623	IraAB (proton/(oligo)peptide symporter)	Transport and binding	inner membrane
lpg2793	LpnScots2734	0.00108443	1.23566	0.014911	2.27149	LepA, interaptin	Named proteins of general function	cytoplasm
lpg1558	LpnScots1532	0.00333934	1.2371	0.0206594	1.926	pyruvate dehydrogenase E1 alpha subunit (pyruvate/2-oxoglutarate dehydrogenase complex)	Carbohydrate Metabolism, Amino Acid Metabolism	cytoplasm
lpg1724	LpnScots1696	0.00370872	1.23779	0.00450897	1.86235	septum site-determining protein MinD (cell division inhibitor (membrane ATPase) activates MinC)	Chemotaxis / motility / cell division, Signal transduction / other regulatory functions	inner membrane
	LpnScots3006	0.00249294	1.23857	0.00622808	1.10647	psRNA_lpg0160_98_2-46	Small regualtory RNA (sRNA)
lpg2430	LpnScots2383	0.0161098	1.24058	0.0108004	1.36124	2-(5-triphosphoribosyl)-3'-dephosphocoenzyme A synthase CitG (modifier of citrate lyase)" (mdcB)	Signal transduction / other regulatory functions, Energy Metabolism	inner membrane
lpg1229	LpnScots1205	0.0124494	1.24415	0.00069197	2.25642	site specific recombinase (phage integrase)	Viral functions / Phage / Transposases	cytoplasm
lpg0501	LpnScots490	0.0321976	1.24456	7.08933e-05	1.47279	phosphoglycerate mutase, 2,3-bisphosphoglycerate independent (pgm)	Carbohydrate Metabolism	inner membrane
lpg1108	LpnScots1086	0.0188763	1.25436	0.000710105	2.03397	putative lipase	Protein fate / hydrolases / secretion	cytoplasm
lpg2344	LpnScots2298	0.00588797	1.25511	0.0122316	2.21431	ORF	ORFs of unknown function (unique)	inner membrane
lpg0924	LpnScots903	0.00121374	1.25712	0.0233245	1.06854	alanine dehydrogenase (ald)	Energy Metabolism	inner membrane
lpg1842	LpnScots1813	0.0303772	1.25777	0.0308133	1.62647	DNA dependent ATPase I and helicase II (DNA helicase II) (uvrD)	Replication and Repair	cytoplasm
lpg1854	LpnScots1825	0.00654022	1.25816	0.00922246	1.91508	enoyl reductase (NADH dependent enoyl ACP reductase) (enoyl [acyl carrier protein] reductase (NADH2)) (fabI)	Lipid Metabolism	inner membrane
	LpnScots3193	0.00784825	1.2602	0.00352273	1.27312	weiss_lpr0067_26-78	Small regualtory RNA (sRNA)
lpg2739	LpnScots2687	5.2697e-05	1.26132	0.0112011	1.97263	cation efflux system protein (cobalt zinc cadmium resistance protein CzcD)	Transport and binding	inner membrane
lpg1316	LpnScots1291	0.0145972	1.26433	0.000780109	1.77963	ORF	ORFs of unknown function (unique)	inner membrane
lpg1575	LpnScots1549	0.00940226	1.2645	0.00749211	1.99125	esterase (4-hydroxybenzoyl-CoA thioesterase family active site)	Biodegradation of Xenobiotics	cytoplasm
lpg0791	LpnScots772	0.00164234	1.27149	0.0084795	1.83194	macrophage infectivity potentiator (mip)	Toxin production / other pathogen functions	periplasmic space
lpg0043	LpnScots43	0.0142063	1.27232	0.0190103	1.201	hypothetical (membrane protein, amino acid transporter?)	Unknown / hypothetical proteins	inner membrane
lpg2354	LpnScots2308	0.0332237	1.27369	0.0211156	1.43098	(oxygen-independent) coproporphyrinogen III oxidase	Metabolism of Cofactors and Vitamins	cytoplasm
lpg0346	LpnScots335	0.00403131	1.27614	0.0109392	1.82099	30S ribosomal protein S5 (rpsE)	Translation	inner membrane
lpg0839	LpnScots819	0.00546429	1.27862	0.00722903	1.98142	hydrolase, HAD superfamily, subfamily III A (low specificity phosphatase) (highly similar to ABC transporter, permease protein YrbI of Escherichia coli )	Transport and binding, Protein fate / hydrolases / secretion	inner membrane
lpg0287	LpnScots286	0.00546595	1.281	0.00320284	1.60236	translation elongation factor P (EF-P) (efp)	Translation	cytoplasm
lpg0634	LpnScots615	0.00640696	1.28448	0.0105599	2.31551	ORF	ORFs of unknown function (unique)	inner membrane
lpg0704	LpnScots685	0.0334163	1.2852	0.00749121	1.24783	enhanced entry protein EnhA (enhA)	Toxin production / other pathogen functions	inner membrane
lpg2565	LpnScots2517	0.0285888	1.28764	0.00174407	1.67833	transposase ORF-A (IS-type)	Viral functions / Phage / Transposases	cytoplasm
lpg0325	LpnScots314	0.00322269	1.28984	0.00164828	2.22325	30S ribosomal protein S7 (rpS7)	Translation	cytoplasm
lpg2942	LpnScots2880	0.0485337	1.29006	0.00805457	2.04151	ORF	ORFs of unknown function (unique)	outer membrane
lpg0513	LpnScots502	0.0178675	1.29345	0.000747779	2.18781	seryl tRNA synthetase (serS)	Amino Acid Metabolism, Translation	cytoplasm
lpg1851	LpnScots1822	0.00310298	1.29513	0.0135475	2.08374	ORF (lem14)	ORFs of unknown function (unique)	cytoplasm
lpg2914	LpnScots2852	0.00260716	1.29687	0.00491446	1.04884	hypothetical (transcriptional regulator cro/cI family), bacterial regulatory protein (MerR family)	Transcription factors / DNA binding proteins	cytoplasm
lpg0889	LpnScots868	0.00264821	1.29992	0.00675706	2.03631	acyltransferase (endonuclease?)	Named proteins of general function	inner membrane
lpg0033	LpnScots33	0.00880398	1.31051	0.00499069	1.53541	ORF	ORFs of unknown function (unique)	cytoplasm
lpg1378	LpnScots1352	0.00578163	1.31097	0.0172425	1.33943	proton/peptide symporter (POT) family protein (proton/oligopeptide transporter) (di-tripeptide transporter)	Transport and binding	inner membrane
lpg2446	LpnScots2399	0.0085507	1.31307	0.00303205	1.91305	small ORF (92aa)	ORFs of unknown function (unique)	cytoplasm
lpg0027	LpnScots27	0.0276952	1.31603	0.00121503	1.92083	low affinity inorganic phosphate transporter (pit)	Transport and binding	inner membrane
lpg2168	LpnScots2126	0.0102998	1.31856	0.0270389	1.23794	acetyltransferase, GNAT family	Named proteins of general function	cytoplasm
lpg0507	LpnScots496	0.00560714	1.32246	0.0121489	1.50061	outer membrane protein OmpH	Named proteins of general function	periplasmic space
lpg0030	LpnScots30	0.0274963	1.33047	0.0178481	2.00149	ORF	ORFs of unknown function (unique)	cytoplasm
lpg1678	LpnScots1650	0.00152535	1.33076	0.00735372	2.09675	phosphoribosylformylglycinamidine synthase II (FGAM synthase II) (purL2)	Nucleotide Metabolism	cytoplasm
	LpnScots3159	0.00966729	1.33342	0.0131322	1.32749	weiss_lpr0023_186-238	Small regualtory RNA (sRNA)
lpg1841	LpnScots1812	0.00174939	1.33384	0.0152886	1.98154	27 kDa outer membrane protein (com1)	Named proteins of general function	periplasmic space
lpg2526	LpnScots2478	0.00177315	1.33879	0.00487193	1.29148	ORF	ORFs of unknown function (unique)	cytoplasm
lpg0920	LpnScots899	0.0112263	1.33879	0.0238563	2.89878	phosphatidylglycerophosphatase B (Pap2)	Metabolism of Complex Lipids	inner membrane
lpg1711	LpnScots1683	0.00542831	1.33918	0.00686659	2.08535	ribosome recycling factor (ribosome releasing factor) (frr)	Translation	cytoplasm
lpg2488	LpnScots2440	0.0211874	1.34142	0.00864197	2.11613	phosphopantothenoylcysteine decarboxylase/phosphopantothenate-cysteine ligase (flavoprotein)	Metabolism of Cofactors and Vitamins	inner membrane
lpg2358	LpnScots2312	0.00720885	1.34353	0.0132536	1.37344	30S ribosomal protein S21 (rpsU)	Translation	cytoplasm
lpg0946	LpnScots925	0.000872803	1.34378	0.0106402	1.58555	pyridoxal phosphate biosynthetic protein PdxJ (pyridoxine biosynthesis)	Metabolism of Cofactors and Vitamins	cytoplasm
lpg1588	LpnScots1562	0.00374957	1.34397	0.00561683	1.82933	ORF (legC6)	ORFs of unknown function (unique)	inner membrane
lpg1722	LpnScots1694	0.0483602	1.3457	0.0142659	1.65748	GMP synthetase (guaA)	Nucleotide Metabolism, Amino Acid Metabolism	inner membrane
lpg0332	LpnScots321	0.0194527	1.34704	0.0111845	2.22611	50S ribosomal protein L2	Translation	cytoplasm
	LpnScots3132	0.0205283	1.34793	0.00134373	1.29375	psRNA_lpg2913_269_211-255	Small regualtory RNA (sRNA)
lpg1552	LpnScots1526	0.0204693	1.34874	0.00685919	1.60442	UDP-2,3-diacylglucosamine hydrolase	Metabolism of Complex Carbohydrates	cytoplasm
lpg1715	LpnScots1687	0.00192161	1.35214	0.0040038	1.69394	16 kD immunogenic protein	Named proteins of general function	periplasmic space
lpg1545	LpnScots1519	0.0128388	1.35267	0.00407505	1.5065	DNA-binding protein, putative	Transcription factors / DNA binding proteins	inner membrane
lpg0650	LpnScots631	0.000610716	1.35665	0.00166432	1.27983	50S ribosomal protein L31 (rpmE)	Translation	cytoplasm
lpg1580	LpnScots1554	0.0334663	1.35746	0.00663969	1.59681	cytochrome b-561 transmembrane protein	Energy Metabolism	inner membrane
lpg1740	LpnScots1711	0.000671296	1.35758	0.0067825	1.70904	small ORF (154aa)	ORFs of unknown function (unique)	outer membrane
lpg1367	LpnScots1341	0.0411685	1.36188	0.00561222	1.1	1-aminocyclopropane-1-carboxylate deaminase	Carbohydrate Metabolism	cytoplasm
lpg0355	LpnScots344	0.00914227	1.36381	0.0143286	1.47721	50S ribosomal protein L17 (rplQ)	Translation	cytoplasm
lpg2213	LpnScots2170	0.0040497	1.36486	0.00504468	1.77535	hemin binding protein Hbp	Transport and binding	periplasmic space
lpg0448	LpnScots437	0.00902574	1.36578	0.00459156	1.75112	IcmM (DotJ)	Transport and binding, Toxin production / other pathogen functions, Protein fate / hydrolases / secretion	inner membrane
lpg1373	LpnScots1347	0.0274273	1.37018	0.00215425	1.106	ribonuclease HII (rnhB)	DNA/RNA degradation / restriction	inner membrane
lpg1303	LpnScots1278	0.0160255	1.37037	0.0035506	2.44299	phosphoribosyl anthranilate isomerase (N-5'-phosphoribosyl) anthranilate isomerase (trpF)	Amino Acid Metabolism	inner membrane
lpg0227	LpnScots226	0.000376114	1.37696	0.0063645	1.91619	ORF (Ceg7)	ORFs of unknown function (unique)	inner membrane
lpg2891	LpnScots2830	0.0129504	1.38301	0.00343299	1.45379	sporulation initiation inhibitor protein Soj, chromosome partitioning protein ParA	Chemotaxis / motility / cell division	cytoplasm
	LpnScots3153	0.0138125	1.38475	0.0300071	2.41646	weiss_lpr0003_66-110	Small regualtory RNA (sRNA)
lpg2411	LpnScots2364	0.00130084	1.38644	0.00338806	1.98908	ORF (lem24)	ORFs of unknown function (unique)	cytoplasm
lpg2352	LpnScots2306	0.0132662	1.38857	0.0125771	2.279	malate dehydrogenase (mdh)	Carbohydrate Metabolism, Energy Metabolism	cytoplasm
lpg2375	LpnScots2328	0.0168036	1.38874	0.00329382	1.02972	small ORF (157aa)	ORFs of unknown function (unique)	cytoplasm
lpg2543	LpnScots2495	0.0123319	1.39207	0.00705033	1.24351	ORF	ORFs of unknown function (unique)	cytoplasm
lpg2878	LpnScots2817	0.0283279	1.39209	0.0089377	2.29982	cobalt/magnesium uptake transporter (corA)	Transport and binding	inner membrane
lpg2987	LpnScots2924	0.018595	1.39239	0.00372576	1.77891	ATP synthase F0, C subunit (atpE)	Energy Metabolism	inner membrane
	LpnScots3217	0.0158162	1.4026	0.00763514	1.86817	weiss_lpr0064_41-86	Small regualtory RNA (sRNA)
lpg0664	LpnScots645	0.00342047	1.40279	0.00306608	1.81276	D-ribulose-5-phosphate-3-epimerase (rpe+G736)	Carbohydrate Metabolism, Energy Metabolism	cytoplasm
lpg0865	LpnScots845	0.00120145	1.40456	0.00659455	2.09819	outer membrane lipoprotein	Named proteins of general function	outer membrane
lpg2539	LpnScots2491	0.0310322	1.40457	0.0117088	1.25207	small ORF (135aa)	ORFs of unknown function (unique)	cytoplasm
lpg1861	LpnScots1830	0.000264867	1.40831	0.00463933	2.15173	ATP-dependent Clp protease, proteolytic subunit ClpP (clpP)	Detoxification / adaptation, Protein fate / hydrolases / secretion	inner membrane
lpg0767	LpnScots748	0.0291007	1.40915	0.00149819	1.12974	hypothetical	Unknown / hypothetical proteins	inner membrane
lpg0146	LpnScots145	0.00357743	1.40988	0.01808	1.18044	transposase B, TnpA, ISR508 transposase OrfB protein (tISRso8b)	Viral functions / Phage / Transposases	cytoplasm
lpg2638	LpnScots2588	0.0314749	1.41028	0.00931976	2.19577	ORF	ORFs of unknown function (unique)	cytoplasm
lpg0548	LpnScots535	0.0176503	1.41106	0.00190444	1.83947	phosphopantetheine adenylyltransferase (lipopolysaccharide synthesis) (kdtB+G443)	Metabolism of Cofactors and Vitamins	inner membrane
lpg0149	LpnScots148	0.0493559	1.41112	0.00753273	1.20183	ORF	ORFs of unknown function (unique)	cytoplasm
lpg2238	LpnScots2195	0.0156323	1.41157	0.021047	1.55144	transmembrane protein	Unknown / hypothetical proteins	inner membrane
lpg0708	LpnScots689	6.79752e-06	1.41374	0.0073681	2.16175	IcmL homolog	Toxin production / other pathogen functions, Protein fate / hydrolases / secretion	outer membrane
lpg1754	LpnScots1725	0.0277681	1.41563	0.0079364	1.75961	ORF	ORFs of unknown function (unique)	inner membrane
lpg0731	LpnScots712	0.0411871	1.41658	0.0126064	1.37614	hypothetical protein	Unknown / hypothetical proteins	outer membrane
lpg0926	LpnScots905	0.00274791	1.42039	0.00934759	2.17941	ORF	ORFs of unknown function (unique)	cytoplasm
lpg2702	LpnScots2652	0.0440353	1.42346	0.0195748	1.77398	stringent starvation protein A (transcription activator) (sspA)	Toxin production / other pathogen functions, Transcription factors / DNA binding proteins	cytoplasm
lpg0293	LpnScots292	0.0092347	1.42501	0.00111012	2.14545	long chain acyl-CoA dehydrogenase (oxidoreductase, acyl CoA-dehydrogenase family)	Lipid Metabolism, Metabolism of Complex Lipids	inner membrane
lpg0923	LpnScots902	0.00200045	1.42658	0.0112004	2.46894	electron transfer flavoprotein, alpha subunit (etfA-2)	Energy Metabolism	inner membrane
lpg1834	LpnScots1805	0.0410161	1.42761	0.0363703	1.54213	ATP binding protein, permease protein (D-methionine transport system permease protein) (metI)	Transport and binding	inner membrane
lpg2659	LpnScots2609	0.019456	1.42986	0.0173174	1.46593	ATPase N2B (nucleotide (GTP) binding protein), COG1485	Signal transduction / other regulatory functions	cytoplasm
lpg1084	LpnScots1062	0.0016315	1.43089	0.00416381	1.6755	hypothetical (cytosolic protein)	Named proteins of general function	cytoplasm
	LpnScots3045	0.0270896	1.43193	0.000343142	2.17072	psRNA_lpg1154_187_126-173	Small regualtory RNA (sRNA)
lpg2283	LpnScots2240	0.00391412	1.43209	0.00256821	2.41896	small ORF (132aa)	ORFs of unknown function (unique)	cytoplasm
lpg1069	LpnScots1047	0.0250256	1.43717	0.00476008	1.06547	similar to AbiD phage protein	Viral functions / Phage / Transposases	inner membrane
lpg0138	LpnScots137	0.0107949	1.43888	0.00383316	2.40497	glyceraldehyde 3-phosphate dehydrogenase (gap)	Carbohydrate Metabolism, Metabolism of Other Amino Acids	cytoplasm
lpg0621	LpnScots602	0.0213189	1.43909	0.0218093	1.01432	SidA	Toxin production / other pathogen functions	inner membrane
lpg0011	LpnScots11	0.0157935	1.44101	0.00988885	1.69054	thiol-disulfide oxidoreductase ResA (thioredoxin) (cytochrome c biogenesis protein YpxA)	Energy Metabolism	periplasmic space
lpg1106	LpnScots1084	0.00129771	1.443	0.00621112	2.33246	ORF	ORFs of unknown function (unique)	cytoplasm
lpg0056	LpnScots56	0.0200883	1.44799	0.00358526	2.09486	ORF	ORFs of unknown function (unique)	cytoplasm
lpg2361	LpnScots2315	0.0105021	1.44848	0.00526588	1.99645	RNA polymerase sigma 70 factor (sigma factor RpoD)	Transcription factors / DNA binding proteins	cytoplasm
lpg1689	LpnScots1661	0.00367786	1.4491	0.0125202	1.77361	23.7 kDa protein	Named proteins of general function	inner membrane
lpg0840	LpnScots820	0.00584136	1.44952	0.0104447	2.07951	polysialic acid capsule expression protein (carbohydrate isomerase) (KpsF/GutQ family protein)	Cell envelope synthesis, Metabolism of Complex Carbohydrates	periplasmic space
lpg1832	LpnScots1803	0.0220649	1.45145	0.00919462	3.21945	small ORF (138aa) (similar to putative VirA/G regulated VirK gene of Agrobacterium?)	Toxin production / other pathogen functions	outer membrane
lpg1318	LpnScots1293	0.00338913	1.45291	0.0341528	1.25358	ORF	ORFs of unknown function (unique)	inner membrane
lpg1648	LpnScots1620	0.00194311	1.45582	0.00602749	1.74802	signal peptide protein (integral membrane or exported protein?)	Named proteins of general function	periplasmic space
lpg0594	LpnScots575	0.000648352	1.45658	0.00306143	2.44011	ORF	ORFs of unknown function (unique)	cytoplasm
	LpnScots3172	0.00756085	1.45945	0.00773918	1.30414	weiss_lpr0063_48-95	Small regualtory RNA (sRNA)
lpg1541	LpnScots1515	0.0452736	1.46354	0.000128986	1.63888	GTP-binding protein EngA (engA)	Signal transduction / other regulatory functions	inner membrane
lpg1534	LpnScots1508	0.0114951	1.46474	0.0280319	1.70156	glutamate-1-semialdehyde-2,1-aminomutase (hemL)	Metabolism of Cofactors and Vitamins	cytoplasm
lpg1576	LpnScots1550	0.00154789	1.47341	0.00703517	1.95659	Holliday junction DNA helicase RuvB	Replication and Repair	cytoplasm
	LpnScots3156	0.000187274	1.48534	0.0114649	2.17431	weiss_413498R_108-152	Small regualtory RNA (sRNA)
lpg2595	LpnScots2545	0.0035703	1.48566	0.00247361	2.28244	peptide deformylase (polypeptide deformylase) (def)	Protein fate / hydrolases / secretion, Translation	cytoplasm
lpg0700	LpnScots681	0.00433202	1.48589	0.00359091	2.38921	protein-L-isoaspartate-O-methyltransferase (pcm)	Named proteins of general function	cytoplasm
lpg1314	LpnScots1289	0.000787431	1.4859	0.019116	1.16091	hypothetical (endonuclease?)	Unknown / hypothetical proteins	cytoplasm
lpg0691	LpnScots672	0.0351096	1.48837	0.00880458	2.75813	DNA topoisomerase IV subunit B (DNA gyrase subunit B) (parE)	Replication and Repair	cytoplasm
lpg0593	LpnScots574	0.00131547	1.49289	0.00322867	1.64577	5-formyltetrahydrofolate cyclo-ligase	Metabolism of Cofactors and Vitamins	inner membrane
lpg0886	LpnScots865	0.0259673	1.49301	0.00835271	1.44021	sodium:dicarboxylate symporter (neutral amino acid (glutamate) transporter) (proton/sodium-glutamate symport protein)	Transport and binding	inner membrane
lpg2148	LpnScots2106	0.0183616	1.49436	0.00137487	1.84988	ORF	ORFs of unknown function (unique)	cytoplasm
lpg2509	LpnScots2461	0.0243478	1.49718	0.00152591	1.90805	SdeD	Toxin production / other pathogen functions	cytoplasm
lpg1581	LpnScots1555	0.0185633	1.5017	0.00277945	1.52996	NAD-glutamate dehydrogenase	Energy Metabolism, Amino Acid Metabolism	cytoplasm
lpg2006	LpnScots1967	0.0207391	1.50403	0.0118817	1.79701	ABC transporter ATP binding protein (uup-A)	Transport and binding	inner membrane
lpg1459	LpnScots1433	0.00671214	1.50452	0.00534007	1.75284	aspartate aminotransferase (aminotransferase, N-succinyldiaminopimelate aminotransferase) AspC (yfdZ)	Amino Acid Metabolism	cytoplasm
lpg1321	LpnScots1296	0.000913524	1.50759	0.000888255	1.60683	oxidoreductase (dehydrogenase)	Named proteins of general function	cytoplasm
lpg2245	LpnScots2202	0.00241583	1.50773	0.012397	1.66267	C4-dicarboxylate transport protein (Na+/H+ dicarboxylate symporter) (dctA)	Transport and binding	inner membrane
lpg2572	LpnScots2523	0.0268769	1.50863	0.000375159	1.95669	ORF	ORFs of unknown function (unique)	cytoplasm
lpg0544	LpnScots532	0.0183569	1.50927	0.00114573	1.72384	small ORF (62aa)	ORFs of unknown function (unique)	inner membrane
lpg0272	LpnScots271	0.000611093	1.51364	0.0106402	1.64299	cysteine transferase	Transport and binding	cytoplasm
lpg2601	LpnScots2551	0.0394353	1.51403	0.00203711	1.43067	conserved hypothetical protein	Unknown / hypothetical proteins	inner membrane
lpg2842	LpnScots2782	0.00334272	1.51432	0.00421268	1.74206	PhoH protein (ATPase) (phosphate starvation inducible protein)	Detoxification / adaptation	cytoplasm
lpg1694	LpnScots1666	0.01661	1.51643	0.0017762	2.20785	transposase IS630 family (transposase ISA1083)	Viral functions / Phage / Transposases	cytoplasm
lpg1183	LpnScots1161	0.00625706	1.51647	0.00665546	1.33108	ORF	Unknown / hypothetical proteins	inner membrane
lpg1181	LpnScots1159	0.00749957	1.51673	0.00601621	2.99011	CTP synthase PyrG	Nucleotide Metabolism	inner membrane
lpg2828	LpnScots2768	0.000831411	1.51833	0.00838103	2.59246	ORF	ORFs of unknown function (unique)	inner membrane
lpg1560	LpnScots1534	0.0292716	1.52108	0.016091	2.86197	dihydrolipoamide acetyltransferase (pyruvate/2-oxoglutarate dehydrogenase complex)	Carbohydrate Metabolism	inner membrane
lpg2884	LpnScots2823	0.000696219	1.52191	0.0185872	1.61143	ORF	ORFs of unknown function (unique)	inner membrane
lpg2934	LpnScots2872	0.0129519	1.52357	0.00113593	1.68372	transcription termination factor rho	Transcription	cytoplasm
lpg2298	LpnScots2252	0.00443083	1.52385	0.00545352	2.07199	inclusion membrane protein A (legC7/ylfA)	Named proteins of general function	inner membrane
lpg0890	LpnScots869	0.00145554	1.52536	0.00502675	1.40424	cystathionine beta-lyase (cystathionine gamma lyase) (metC)	Amino Acid Metabolism, Metabolism of Other Amino Acids, Energy Metabolism	cytoplasm
	LpnScots3215	0.0376027	1.53374	0.00300331	1.76959	weiss_lpr0007_10-62	Small regualtory RNA (sRNA)
lpg0047	LpnScots47	0.0484488	1.53689	0.0194497	1.21727	chloramphenicol acetyltransferase (highly similar to antibiotic acetyltransferase)	Detoxification / adaptation	inner membrane
lpg2660	LpnScots2610	0.00348891	1.538	0.0110381	2.46661	transmembrane protein (esterase/lipase/thioesterase family active site?) (alpha/beta hydrolase?)	Named proteins of general function	cytoplasm
lpg1149	LpnScots1127	0.0260735	1.53909	0.0250716	1.67275	ORF	ORFs of unknown function (unique)	inner membrane
lpg0968	LpnScots947	0.00158351	1.54206	0.00485019	2.23832	ORF	ORFs of unknown function (unique)	cytoplasm
lpg1849	LpnScots1820	0.000664079	1.54267	0.0122457	2.37507	small ORF (93aa)?	ORFs of unknown function (unique)	outer membrane
lpg1632	LpnScots1604	0.00222124	1.54752	0.00626759	2.06784	glycosyltransferase (sulfolipid sulfoquinovosyldiacylglycerol biosynthesis protein) (alpha-D-mannose-alpha(1-6)phosphatidyl myo-inositol monomannoside transferase	Metabolism of Complex Lipids	inner membrane
lpg1191	LpnScots1168	0.00518352	1.54939	0.00699305	1.68893	glycosyl hydrolase family 3 (anhydromuramoyl peptide exo beta-N-acetylglucosaminidase) (beta-hexosaminidase)	Metabolism of Complex Carbohydrates	periplasmic space
lpg1519	LpnScots1493	0.014681	1.55617	0.00318173	1.07568	purine/pyrimidine phosphoribosyltransferase (hypoxanthine phosphoribosyltransferase)	Nucleotide Metabolism	inner membrane
lpg1233	LpnScots1209	0.0271435	1.55885	0.00991461	1.62999	ORF	ORFs of unknown function (unique)	inner membrane
lpg2779	LpnScots2721	0.0224824	1.55905	0.0118005	1.32114	NADH dehydrogenase I, K subunit (NADH-ubiquinone oxidoreductase, chain K) (nuoK)	Metabolism of Cofactors and Vitamins, Energy Metabolism	inner membrane
lpg2847	LpnScots2787	0.00911	1.55934	0.0139921	1.7529	hypothetical protein	Unknown / hypothetical proteins	outer membrane
lpg3003	LpnScots2940	0.0348252	1.56272	0.00147657	1.89381	conserved hypothetical protein TIGR00278, COG0759	Unknown / hypothetical proteins	cytoplasm
lpg2228	LpnScots2185	0.0184651	1.56768	0.00914185	2.02812	3-oxoacyl (acyl carrier protein) synthase III	Lipid Metabolism	cytoplasm
lpg0321	LpnScots310	0.00212199	1.56875	0.00816916	2.0835	50S ribosomal protein L7/L12 (rplL)	Translation	inner membrane
lpg2887	LpnScots2826	0.0274839	1.56948	0.0195005	2.14141	phosphomannose isomerase GDP mannose pyrophosphorylase (mannose-1-phosphate guanylyltransferase/mannose-6-phosphate isomerase) (rfbA)	Carbohydrate Metabolism	cytoplasm
lpg0785	LpnScots766	0.000785704	1.56991	0.00912764	2.02596	acetyl CoA carboxylase, carboxyltransferase, alpha subunit (accA)	Lipid Metabolism, Biosynthesis of Secondary Metabolites, Carbohydrate Metabolism	inner membrane
lpg2460	LpnScots2412	0.00473332	1.57002	0.0049889	1.88798	hypothetical	Unknown / hypothetical proteins	cytoplasm
lpg1591	LpnScots1565	0.00108878	1.57248	0.0103007	1.35439	30S ribosomal protein S18 (rpsR)	Translation	cytoplasm
lpg1237	LpnScots1213	0.0334258	1.57368	0.0104025	1.77474	type II restriction enzyme (Eco47II, Sau96I)	DNA/RNA degradation / restriction	cytoplasm
lpg1732	LpnScots1703	0.00377988	1.57787	0.0188316	1.26763	quinone oxidoreductase (alcohol dehydrogenase, zinc containing) (qor)	Named proteins of general function	cytoplasm
lpg1189	LpnScots1166	0.0104264	1.58807	0.0191276	1.64647	ORF	ORFs of unknown function (unique)	inner membrane
lpg2477	LpnScots2429	0.00418787	1.58883	0.00936209	1.06251	high affinity nickel transport protein	Transport and binding	inner membrane
	LpnScots3063	0.0383007	1.59139	0.00512968	1.76643	psRNA_lpg1770_96_5-49	Small regualtory RNA (sRNA)
	LpnScots3134	0.00140174	1.59246	0.0074091	2.11008	psRNA_lpg2935_183_124-178	Small regualtory RNA (sRNA)
lpg1241	LpnScots1217	0.00233125	1.59367	0.0324844	1.72635	conjugal transfer protein TraA	Transport and binding, Viral functions / Phage / Transposases	cytoplasm
lpg1654	LpnScots1626	0.0221722	1.5962	0.00724915	2.26657	ORF	ORFs of unknown function (unique)	cytoplasm
lpg1800	LpnScots1771	0.013091	1.59981	0.0130227	1.84817	regulatory protein RecX	Transcription factors / DNA binding proteins	cytoplasm
lpg1362	LpnScots1336	0.0287167	1.6015	0.00169461	1.80805	type II protein secretion LspG (general secretion pathway protein G) (gspG)	Protein fate / hydrolases / secretion	inner membrane
lpg1317	LpnScots1292	0.0136439	1.61129	0.00470776	2.42938	ORF	ORFs of unknown function (unique)	cytoplasm
lpg1351	LpnScots1325	0.000459435	1.6121	0.0426862	1.8327	piperidine-6-carboxylate dehydrogenase (aldehyde dehydrogenase)	Carbohydrate Metabolism, Lipid Metabolism, Amino Acid Metabolism, Metabolism of Other Amino Acids, Metabolism of Complex Lipids, Biodegradation of Xenobiotics	inner membrane
lpg2692	LpnScots2642	0.0155177	1.61233	0.00403162	1.97278	ORF	ORFs of unknown function (unique)	inner membrane
lpg1850	LpnScots1821	0.0196912	1.61276	0.00331855	1.97805	rhodanese domain protein (dinucleotide utilizing enzymes involved in molybdopterin and thiamine biosynthesis)	Metabolism of Cofactors and Vitamins	cytoplasm
lpg0371	LpnScots360	0.00204451	1.6189	0.00653187	1.71891	hypothetical COG2914	Unknown / hypothetical proteins	cytoplasm
lpg2951	LpnScots2889	0.0140198	1.61891	0.0114393	1.97669	cystathionine beta synthase (cysteine synthase)	Amino Acid Metabolism, Metabolism of Other Amino Acids, Energy Metabolism	inner membrane
lpg1714	LpnScots1686	0.00732123	1.6195	0.00567209	1.39492	30S ribosomal protein S2 (rpsB)	Translation	cytoplasm
lpg1584	LpnScots1558	0.000841597	1.62063	0.00389875	1.59007	(CDP-alcohol) phosphatidyltransferase (phosphatidylcholine synthase)	Amino Acid Metabolism, Metabolism of Complex Lipids	inner membrane
lpg2982	LpnScots2919	0.0285171	1.62269	0.0116765	2.11924	H+-transporting two-sector ATPase, ATP synthase F1 subunit beta (atpD)	Energy Metabolism	cytoplasm
lpg1871	LpnScots1836	0.000459208	1.62428	0.00433129	1.56124	signal peptidase I (lepB-1)	Protein fate / hydrolases / secretion	inner membrane
lpg1286	LpnScots1261	0.000889492	1.62626	0.00954799	1.86469	YebC (L. pneumophila) hypothetical (cytosolic protein?) TIGR01033	Named proteins of general function	cytoplasm
	LpnScots3236	0.00285681	1.62824	0.0125539	1.61205	weiss_lpr0062_1-55	Small regualtory RNA (sRNA)
lpg0063	LpnScots63	0.0141079	1.62891	0.0308454	1.37147	phospho-2-dehydro-3-deoxyheptonate aldolase (2-keto-3-deoxy-D-arabino-heptulosonate 7-phophate synthase) (aroH)	Amino Acid Metabolism	cytoplasm
lpg0017	LpnScots17	0.00909784	1.63031	0.0190043	2.23413	ORF	ORFs of unknown function (unique)	inner membrane
lpg1797	LpnScots1768	0.00119996	1.63719	0.00643092	1.96363	ORF	ORFs of unknown function (unique)	cytoplasm
lpg0428	LpnScots417	0.0124618	1.63768	0.00138724	1.97122	glyoxylase domain hypothetical protein COG0346	Named proteins of general function	inner membrane
lpg2367	LpnScots2320	0.000932978	1.63777	0.00984363	1.44089	ORF	ORFs of unknown function (unique)	cytoplasm
lpg2002	LpnScots1963	0.00220796	1.63797	0.0206901	1.61956	transmembrane protein YajC, preprotein translocase subunit	Protein fate / hydrolases / secretion	inner membrane
lpg1867	LpnScots1832	0.00261751	1.63846	0.000160285	2.10259	site specific recombinase, phage integrase	Viral functions / Phage / Transposases	inner membrane
lpg0124	LpnScots123	0.00233494	1.63937	0.00817417	2.08702	cytochrome c4	Energy Metabolism	periplasmic space
lpg2282	LpnScots2239	0.00234463	1.64066	0.00461146	1.98845	asparaginyl tRNA synthetase (asnS)	Amino Acid Metabolism, Translation	cytoplasm
lpg1824	LpnScots1795	0.000968688	1.64164	0.00760526	2.02774	acyl CoA dehydrogenase (isovaleryl CoA dehydrogenase)	Amino Acid Metabolism	inner membrane
lpg1465	LpnScots1439	0.00292788	1.64255	0.00112679	1.69681	ORF	ORFs of unknown function (unique)	outer membrane
lpg0351	LpnScots340	0.00105666	1.6449	0.0150168	1.79081	30S ribosomal protein S13 (rpsM)	Translation	inner membrane
lpg1070	LpnScots1048	0.0138731	1.64563	0.00411246	1.72581	integrase (phage related) (int)	Viral functions / Phage / Transposases	cytoplasm
lpg2455	LpnScots2407	0.0050191	1.64826	0.00571286	2.22601	ORF	ORFs of unknown function (unique)	cytoplasm
lpg0590	LpnScots571	0.0135231	1.65261	0.00847226	2.73731	competence related protein ComM (Mg(2+) chelatase) (two-component regulator) (comM)	Transport and binding, Signal transduction / other regulatory functions	cytoplasm
	LpnScots3209	0.00162875	1.6533	0.00442434	1.90608	weiss_lpr0035_75-129	Small regualtory RNA (sRNA)
lpg1406	LpnScots1380	0.000370236	1.65809	0.0044487	2.21368	glycosyltransferase (dolichol phosphate mannosyltransferase) (polyprenol phosphate mannosyltransferase)	Metabolism of Complex Carbohydrates	inner membrane
lpg0702	LpnScots683	0.0181691	1.66018	0.000867005	1.05189	threonine(-3-)dehydrogenase (tdh)	Amino Acid Metabolism	inner membrane
lpg2944	LpnScots2882	0.00195387	1.66201	0.00332529	1.9497	UDP-3-O-[3-hydroxymyristoyl] glucosamine N-acyltransferase (lpxD)	Metabolism of Complex Carbohydrates	cytoplasm
lpg1334	LpnScots1308	0.0222833	1.66346	0.00139274	2.90587	tRNA thiotransferase (tRNA-i(6) A37 modification enzyme MiaB)	DNA/RNA degradation / restriction, Translation	inner membrane
lpg2624	LpnScots2574	0.00334649	1.66406	0.00444673	3.10248	transcription elongation factor GreA (greA)	Transcription	cytoplasm
lpg2637	LpnScots2587	0.00263896	1.66699	0.00946114	2.90358	ORF	ORFs of unknown function (unique)	cytoplasm
	LpnScots3169	0.00811001	1.66717	0.00771717	2.03078	weiss_lpr0008_41-94	Small regualtory RNA (sRNA)
lpg2042	LpnScots2003	0.00422975	1.66746	0.00482651	1.50631	outer membrane protein (34 kDa), TPR repeat	Toxin production / other pathogen functions	periplasmic space
lpg1085	LpnScots1063	0.00648594	1.66791	0.00171878	2.02804	phage related integrase (site specific recombinase)	Viral functions / Phage / Transposases	cytoplasm
lpg1411	LpnScots1385	0.00247341	1.66793	0.00687103	2.06135	adenylate kinase (ATP-AMP transphosphorylase) (adK)	Nucleotide Metabolism	cytoplasm
lpg0008	LpnScots8	0.00838679	1.66838	0.00553507	1.82784	ORF	ORFs of unknown function (unique)	inner membrane
lpg0851	LpnScots831	0.0330752	1.66855	0.0161235	1.59467	membrane fusion protein (HlyD family secretion protein) secretion of drugs or toxins?	Protein fate / hydrolases / secretion	periplasmic space
	LpnScots3242	0.00200453	1.66896	0.00514602	2.26182	LprD_2935_43-97	Small regualtory RNA (sRNA)
	LpnScots3009	0.0256649	1.66917	0.00499865	1.80685	psRNA_lpg0227_90_47-91	Small regualtory RNA (sRNA)
lpg2265	LpnScots2222	0.00247412	1.67786	0.00252994	2.34708	acyltransferase	Named proteins of general function	inner membrane
lpg0182	LpnScots181	0.00041468	1.67987	0.00172103	2.51268	small ORF (150aa)	ORFs of unknown function (unique)	cytoplasm
lpg1882	LpnScots1844	0.00919829	1.6799	0.00665164	2.20222	lactoylglutathione lyase (gloA)	Carbohydrate Metabolism	cytoplasm
lpg2503	LpnScots2455	0.0487945	1.68174	0.0106976	1.6316	small ORF (106aa)	ORFs of unknown function (unique)	inner membrane
lpg1458	LpnScots1432	0.00169369	1.68336	0.00330914	1.77572	hypothetical membrane protein	Unknown / hypothetical proteins	cytoplasm
lpg2389	LpnScots2342	0.000822408	1.68576	0.0089544	1.09415	catalase-peroxidase KatB	Amino Acid Metabolism, Energy Metabolism	cytoplasm
lpg1755	LpnScots1726	0.0128011	1.68629	0.00377429	1.79672	transmembrane protein (protease?)	Named proteins of general function	inner membrane
lpg0712	LpnScots693	0.0135546	1.68643	0.0258437	1.16962	similar to endo-1,4-beta-xylanase (yjeA)	Metabolism of Complex Carbohydrates	periplasmic space
lpg2564	LpnScots2516	0.0123202	1.69198	0.00798235	1.26813	LvrA	Transport and binding, Toxin production / other pathogen functions	cytoplasm
	LpnScots3187	0.0314527	1.69323	0.00998429	1.15509	weiss_lpr0051_16-60	Small regualtory RNA (sRNA)
lpg0091	LpnScots90	0.00500053	1.69394	0.0227477	2.14367	conserved domain protein	Unknown / hypothetical proteins	periplasmic space
lpg2279	LpnScots2236	0.00323871	1.70027	0.0302327	2.27344	fumarylacetoacetate hydrolase (aromatic amino acid degradation protein)	Amino Acid Metabolism	cytoplasm
lpg0680	LpnScots661	0.0275979	1.70429	0.00890194	1.23593	dipeptidyl aminopeptidase/acylaminoacyl peptidase	Protein fate / hydrolases / secretion	cytoplasm
lpg2859	LpnScots2798	0.00255395	1.71195	0.01003	2.02786	MoxR protein (ATPase) methanol dehydrogenase regulatory protein	Signal transduction / other regulatory functions	inner membrane
lpg2762	LpnScots2705	0.0223515	1.7129	0.00731228	1.30354	ORF	ORFs of unknown function (unique)	cytoplasm
lpg2970	LpnScots2908	0.00840836	1.71357	0.00678965	1.79823	glycerophosphoryl diester phosphodiesterase	Metabolism of Complex Lipids	cytoplasm
lpg1124	LpnScots1102	0.00206249	1.71618	0.00431523	2.78193	ORF	ORFs of unknown function (unique)	cytoplasm
lpg1494	LpnScots1468	0.0064066	1.71712	0.00734307	1.95247	small ORF (140aa) hypothetical	Unknown / hypothetical proteins	cytoplasm
lpg1610	LpnScots1582	0.00829615	1.71862	0.0202842	1.32648	glutamate-5-kinase (gamma-glutamyl kinase) (proB)	Amino Acid Metabolism	inner membrane
lpg1126	LpnScots1104	0.0116795	1.71913	0.0065895	2.68934	calcium-transporting ATPase	Transport and binding	inner membrane
lpg1111	LpnScots1089	0.0011599	1.72032	0.00284164	2.27606	ORF	ORFs of unknown function (unique)	inner membrane
lpg1193	LpnScots1170	0.00584043	1.72333	0.0206324	1.51507	phosphoribosyl-ATP pyrophosphatase/phosphoribosyl AMP cyclohydrolase = histidine biosynthesis bifunctional protein (hisI)	Amino Acid Metabolism	inner membrane
lpg0158	LpnScots157	0.00263091	1.72596	0.0156069	1.26245	hypothetical	Unknown / hypothetical proteins	cytoplasm
lpg0226	LpnScots225	0.00102829	1.72628	0.000582451	1.93408	multidrug efflux protein, outer membrane component	Transport and binding	inner membrane
lpg1495	LpnScots1469	0.00218259	1.72704	0.00808276	1.61455	small ORF (97aa)	ORFs of unknown function (unique)	cytoplasm
lpg2546	LpnScots2498	0.00730616	1.72897	0.000865098	1.91412	hypothetical protein	Unknown / hypothetical proteins	cytoplasm
lpg0729	LpnScots710	0.0100051	1.73304	0.0132584	2.53768	phosphatidylglycerophosphatase A (PgpA)	Metabolism of Complex Lipids	inner membrane
lpg0145	LpnScots144	0.0158299	1.73413	0.00194815	1.77186	site specific recombinase (ccrB)	Viral functions / Phage / Transposases	cytoplasm
lpg1238	LpnScots1214	0.0353082	1.73583	0.0120732	2.87863	ORF	ORFs of unknown function (unique)	cytoplasm
lpg1801	LpnScots1772	0.00208008	1.73584	0.0230144	1.67663	RecA bacterial DNA recombination protein (recombinase A)	Replication and Repair	inner membrane
lpg0978	LpnScots956	0.00204755	1.74613	0.0173698	2.20352	ORF	ORFs of unknown function (unique)	inner membrane
lpg2826	LpnScots2766	0.0039731	1.74703	0.00357888	2.56763	unknown (ceg34)	Unknown / hypothetical proteins	cytoplasm
lpg0692	LpnScots673	0.0163043	1.75082	0.0288991	1.04258	ABC type dipeptide/oligopeptide/nickel transport, ATPase (?) component (ABC transport, ATP binding component) (dppF)	Transport and binding	inner membrane
lpg0141	LpnScots140	0.0240814	1.7514	0.000586365	1.34991	oligopeptidase A (zinc dependent oligopeptidase)	Protein fate / hydrolases / secretion	cytoplasm
lpg1167	LpnScots1145	0.00337755	1.7538	0.00383015	1.81373	hypothetical (cytoplasmic protein)	Named proteins of general function	cytoplasm
lpg0750	LpnScots731	0.000352926	1.75385	0.0158094	1.94402	imidazole glycerol phosphate synthase subunit HisH (IGP synthase) (glutamine amidotransferase)	Amino Acid Metabolism	cytoplasm
lpg2275	LpnScots2232	0.000845553	1.75468	0.00348569	2.44904	hypothetical	Unknown / hypothetical proteins	periplasmic space
	LpnScots3115	0.0448098	1.76274	0.0326194	2.00204	psRNA_lpg2553_231_128-181	Small regualtory RNA (sRNA)
lpg0006	LpnScots6	0.0353981	1.76865	0.000177722	2.9762	biosynthetic arginine decarboxylase (speA)	Amino Acid Metabolism	cytoplasm
lpg0147	LpnScots146	0.0014804	1.76906	0.014049	1.39725	transposase (IS911) (IS600)	Viral functions / Phage / Transposases	cytoplasm
lpg1537	LpnScots1511	0.00922243	1.77186	0.000186529	2.52343	transport protein	Transport and binding	inner membrane
lpg1909	LpnScots1871	0.0138688	1.77188	0.00077052	1.75977	ORF	ORFs of unknown function (unique)	cytoplasm
lpg2293	LpnScots2247	0.0436718	1.77908	0.0179621	1.12735	CDP-diacylglycerol--glycerol-3-phosphate 3-phosphatidyltransferase (phosphatidylglycerophosphate synthase) (pgsA)	Metabolism of Complex Lipids	inner membrane
lpg1529	LpnScots1503	0.0175004	1.78446	0.00505813	2.19822	2-methylcitrate dehydratase PrpD	Carbohydrate Metabolism	inner membrane
lpg2671	LpnScots2621	0.0195152	1.78539	0.011716	1.52303	zinc protease (peptidase, M16 family)	Protein fate / hydrolases / secretion	periplasmic space
lpg0352	LpnScots341	0.0014155	1.78588	0.00945066	2.16543	30S ribosomal protein S11 (rpsK)	Translation	cytoplasm
lpg2321	LpnScots2275	0.00269369	1.78959	0.00459522	2.74823	serine transporter (sdaC)	Transport and binding	inner membrane
lpg1239	LpnScots1215	0.00025362	1.7903	0.0157715	1.86285	TraD (weak homology)	Transport and binding
lpg0552	LpnScots539	0.00109919	1.79337	0.0104598	1.54744	suppressor of GroEL (SugE) chaperonin?, SMR (small drug resistance) family	Transport and binding, Protein fate / hydrolases / secretion, Signal transduction / other regulatory functions	inner membrane
lpg0076	LpnScots75	0.0105854	1.79431	0.00394201	2.29258	conserved hypothetical protein	Unknown / hypothetical proteins	cytoplasm
lpg1593	LpnScots1567	0.000170519	1.79447	0.0049882	2.03894	carbon storage regulator?	Named proteins of general function	cytoplasm
lpg0447	LpnScots436	0.010232	1.7954	0.0016458	2.50775	LphA (DotK) (OmpA family protein)	Transport and binding, Toxin production / other pathogen functions, Protein fate / hydrolases / secretion	outer membrane
lpg1992	LpnScots1953	0.000845364	1.79897	0.00278169	2.61194	ORF	ORFs of unknown function (unique)	inner membrane
lpg0237	LpnScots236	0.00179815	1.79964	0.0121986	2.86537	lipolytic enzyme (3-oxoadipate enol-lactone hydrolase family protein) (3-beta-ketoadipate enol-lactone hydrolase family protein) (predicted hydrolases or acyltransferases (alpha/beta hydrolase superfamily)) (mhpC)	Protein fate / hydrolases / secretion	cytoplasm
lpg1453	LpnScots1427	0.00240117	1.80124	0.0031767	1.84453	ORF	ORFs of unknown function (unique)	cytoplasm
lpg2475	LpnScots2427	0.0122099	1.80804	0.0061958	1.59156	hydrogenase expression/formation protein (hydrogenase nickel incorporation protein HypB) (hypB)	Transport and binding	cytoplasm
lpg0749	LpnScots730	0.0102159	1.80904	0.00187934	2.26234	imidazole glycerol phosphate synthase, cyclase subunit HisF (IGP synthase)	Amino Acid Metabolism	cytoplasm
lpg1530	LpnScots1504	0.000419954	1.81257	0.00268082	3.01592	2-methylcitrate synthase (citrate synthase PrpC)	Carbohydrate Metabolism	periplasmic space
lpg0762	LpnScots743	0.00612101	1.81316	0.0109161	1.05906	O-antigen initiating glycosyl transferase group 4-UDP-N-acetylmuramyl pentapeptide phosphotransferase/(N-acetylgalactosaminyl transferase TrsF) (UDP-N-acetylglucosamine-1-phosphate transferase)	Metabolism of Complex Carbohydrates	inner membrane
lpg1971	LpnScots1932	0.00106108	1.81361	0.0180541	2.96772	organic hydroperoxide resistance protein, COG1764:predicted redox protein, regulator of sulfide bond formation	Detoxification / adaptation	cytoplasm
lpg1544	LpnScots1518	0.0109904	1.81591	0.00706808	2.72012	histidyl tRNA synthetase (hisS)	Amino Acid Metabolism, Translation	cytoplasm
lpg2967	LpnScots2905	0.00658053	1.81789	0.00514807	1.71707	superoxide dismutase (sodB)	Detoxification / adaptation	cytoplasm
lpg0939	LpnScots918	0.00560633	1.82081	0.00597929	1.71163	2-dehydro-3-deoxy-phosphogluconate aldolase (eda)	Carbohydrate Metabolism, Amino Acid Metabolism	cytoplasm
lpg0007	LpnScots7	0.00642183	1.82149	0.000709733	2.3088	probable hydrolase (carbon-nitrogen hydrolase, beta-alanine synthetase, nitrilase, beta-ureidopropionase, pantothenase)	Named proteins of general function	cytoplasm
	LpnScots3074	0.00206226	1.82405	0.0034756	1.82167	psRNA_lpg1893_261_210-254	Small regualtory RNA (sRNA)
lpg2296	LpnScots2250	0.00894703	1.82781	0.00386205	2.50912	ORF	ORFs of unknown function (unique)	cytoplasm
lpg0326	LpnScots315	0.00344736	1.82984	0.00252862	2.09817	translation elongation factor G (EF-G) (fusA)	Translation	cytoplasm
lpg1753	LpnScots1724	0.0121048	1.83325	0.00462604	2.14522	UDP-N-acetylmuramate:L-alanyl-gamma-D-glutamyl-meso-diaminopimelate ligase (murein peptide ligase) (mpl)	Cell envelope synthesis, Amino Acid Metabolism, Metabolism of Complex Lipids	periplasmic space
lpg1332	LpnScots1306	0.00179143	1.84049	0.00486636	1.0756	hypothetical (inner membrane protein)	Named proteins of general function	inner membrane
lpg2840	LpnScots2780	0.00117634	1.84224	0.00626079	2.02321	AhpC/TSA family protein (bacterioferritin comigratory protein), antioxidant function?	Detoxification / adaptation	cytoplasm
lpg0102	LpnScots101	0.00265717	1.84284	0.00428997	1.29953	3-oxoacyl-[acyl carrier protein] synthase (beta-ketoacyl synthase) (fabF)	Lipid Metabolism	cytoplasm
lpg1932	LpnScots1893	0.00398642	1.84427	0.00343204	2.26474	small ORF (104aa)	ORFs of unknown function (unique)	cytoplasm
lpg1389	LpnScots1363	0.0165828	1.8443	0.00828065	1.69966	tRNA (5 methylaminomethyl-2-thiouridylate) methyltransferase (tRNA methyltransferase)	DNA/RNA degradation / restriction, Translation	cytoplasm
lpg0832	LpnScots812	0.015646	1.84437	0.0137633	2.07768	oxidoreductase dehydrogenase, short chain	Named proteins of general function	inner membrane
lpg1101	LpnScots1079	0.00502827	1.84457	0.0113251	1.9841	ORF (lem4)	ORFs of unknown function (unique)	cytoplasm
lpg3004	LpnScots2941	0.00706724	1.84576	0.00574603	3.12335	ribonuclease P protein component (rnpA)	DNA/RNA degradation / restriction, Translation	cytoplasm
lpg0895	LpnScots874	0.00682746	1.8494	0.0196317	1.53133	ORF	ORFs of unknown function (unique)	inner membrane
lpg2867	LpnScots2806	0.0111519	1.84947	0.00236664	2.11289	COG0824 thioesterase (4-hydroxybenzoyl-CoA-thioesterase)	Biodegradation of Xenobiotics	cytoplasm
lpg2662	LpnScots2612	0.0174933	1.858	0.00979603	2.50476	pantoate-beta-alanine ligase (pantothenate synthetase) (panC)	Metabolism of Other Amino Acids, Metabolism of Cofactors and Vitamins	cytoplasm
lpg0152	LpnScots151	0.0160584	1.86034	0.0104709	2.64564	hypothetical (GCN5-related N-acetylase, acetyltransferase, GNAT family) (transcriptional regulator)	Named proteins of general function	cytoplasm
lpg1153	LpnScots1131	0.0425633	1.86629	0.00789709	1.15123	amine oxidase	Amino Acid Metabolism, Biosynthesis of Secondary Metabolites	inner membrane
	LpnScots3069	0.00471822	1.87369	0.000923554	1.80165	psRNA_lpg1810_276_147-193	Small regualtory RNA (sRNA)
lpg2029	LpnScots1990	0.00280487	1.87617	0.000781704	2.12294	dihydroneopterin aldolase FolB, kinase? COG1539	Metabolism of Cofactors and Vitamins	cytoplasm
lpg2879	LpnScots2818	0.00340007	1.87675	0.00589036	3.24242	ORF	ORFs of unknown function (unique)	cytoplasm
lpg1414	LpnScots1388	0.00560791	1.87702	0.00962648	1.47978	glycerol kinase (probable carbohydrate kinase)	Metabolism of Complex Lipids	cytoplasm
lpg1335	LpnScots1309	0.00337375	1.87718	0.00616677	1.85567	major facilitator family transporter (permease) (multidrug efflux transporter)	Transport and binding	inner membrane
lpg2294	LpnScots2248	0.00839269	1.88509	0.00175268	2.3506	hydrolase (haloacid dehalogenase family) (phosphoglycolate phosphatase)	Carbohydrate Metabolism	cytoplasm
lpg2838	LpnScots2778	0.00133831	1.88895	0.00516874	2.4416	rhodanese domain protein (sulfuryltransferase), ubiquitin C-terminal hydrolase?	Protein fate / hydrolases / secretion	cytoplasm
lpg2658	LpnScots2608	0.00543386	1.88896	0.0058335	1.7886	ferrous iron transporter A (feoA)	Transport and binding	cytoplasm
lpg0618	LpnScots599	0.0120763	1.89268	0.0144402	1.84627	3-methyladenine DNA glycosylase (tag)	DNA/RNA degradation / restriction	cytoplasm
lpg2963	LpnScots2901	0.0158761	1.89344	0.00403558	1.96071	dihydroorotase, homodimeric type (pyrC)	Nucleotide Metabolism	cytoplasm
lpg2158	LpnScots2116	0.000275546	1.89694	0.0134222	1.74801	phosphatidylethanolamine N-methyltransferase (pmtA)	Amino Acid Metabolism	cytoplasm
lpg0693	LpnScots674	0.0106402	1.89763	0.00980398	2.06202	LigA (L. pneumophila infectivity gene) (interaptin)	Toxin production / other pathogen functions	cytoplasm
lpg2652	LpnScots2602	0.00425253	1.89845	0.0355168	3.11857	50S ribosomal protein L25, ribosomal 5S rRNA E-loop binding protein	Translation	cytoplasm
lpg2320	LpnScots2274	0.00537297	1.90125	0.00790987	1.47563	small ORF (157aa)	ORFs of unknown function (unique)	outer membrane
lpg2788	LpnScots2730	0.0486239	1.90565	0.0111049	1.3443	NADH dehydrogenase I, B subunit (NADH-ubiquinone oxidoreductase, 20 kDa subunit) (nuoB2)	Metabolism of Cofactors and Vitamins, Energy Metabolism	cytoplasm
lpg0353	LpnScots342	0.018548	1.90745	0.00330509	2.77913	30S ribosomal protein S4 (rpsD)	Translation	cytoplasm
lpg0417	LpnScots406	0.00372816	1.91254	0.00341798	2.46165	6-phosphogluconolactonase (pgl)	Carbohydrate Metabolism	cytoplasm
lpg1396	LpnScots1370	0.00163642	1.91692	0.00938456	2.21225	acyl carrier protein (ACP) (acpP)	Named proteins of general function	cytoplasm
lpg0095	LpnScots94	0.000965527	1.91705	0.00194952	2.58741	cytosolic IMP-GMP specific 5'-nucleotidase (cytosolic II)	Nucleotide Metabolism	cytoplasm
lpg0648	LpnScots629	0.00592498	1.92036	0.00582336	1.06596	exodeoxyribonuclease III (xth)	DNA/RNA degradation / restriction	cytoplasm
lpg0218	LpnScots217	0.0309777	1.92429	0.0185469	1.68692	phosphoribosylaminoimidazole carboxylase, catalytic subunit PurE	Nucleotide Metabolism	inner membrane
lpg1920	LpnScots1882	0.00943734	1.92823	0.00345631	3.11887	tetraacyldisaccharide-1-P-4'-kinase (lpxK)	Metabolism of Complex Carbohydrates	cytoplasm
lpg1423	LpnScots1397	0.00164149	1.93109	0.00227759	1.57799	TPR domain protein (heat shock protein) N-acetylglucosaminyl transferase	Detoxification / adaptation, Protein fate / hydrolases / secretion, Carbohydrate Metabolism, Metabolism of Complex Carbohydrates, Metabolism of Complex Lipids	periplasmic space
lpg2650	LpnScots2600	0.00365506	1.93118	0.00328888	2.17125	50S ribosomal protein L27 (rpmA)	Translation	cytoplasm
lpg0478	LpnScots467	0.0161418	1.93568	0.000218743	1.76568	50S ribosomal protein L33 (rpL33)	Translation	cytoplasm
lpg0591	LpnScots572	0.0102782	1.94062	0.00783065	2.79096	hypothetical COG2960	Unknown / hypothetical proteins	cytoplasm
lpg1156	LpnScots1134	0.000305583	1.94066	0.00421665	2.12584	aminopeptidase (leucine aminopeptidase)	Protein fate / hydrolases / secretion	periplasmic space
lpg0298	LpnScots297	0.00186197	1.94119	0.00489208	1.56773	peptidyl-prolyl cis-trans isomerase D (survival protein SurA)	Toxin production / other pathogen functions	inner membrane
lpg1835	LpnScots1806	0.00852301	1.94516	0.00237055	3.01712	29 kDa immunogenic protein (L. pneumophila), lipoprotein (ABC transporter, substrate binding protein) (D-methionine-binding lipoprotein)	Transport and binding	outer membrane
	LpnScots3186	0.0146583	1.94645	0.0355189	2.03416	weiss_lpr0060_208-252	Small regualtory RNA (sRNA)
lpg2233	LpnScots2190	0.00486351	1.94978	0.00073172	2.26939	acyl carrier protein	Named proteins of general function	cytoplasm
lpg0797	LpnScots2960	0.000327314	1.95018	0.00116269	1.63269	tRNA-Met	tRNA
lpg2248	LpnScots2205	0.00584669	1.95374	0.00534881	2.56378	ORF (lem21)	ORFs of unknown function (unique)	inner membrane
lpg1066	LpnScots1044	0.00258579	1.95613	0.0207165	1.52065	ORF	ORFs of unknown function (unique)	cytoplasm
lpg1699	LpnScots1671	0.00173915	1.95732	0.00419786	2.71607	3-demethylubiquinone-9 3-methyltransferase UbiG	Metabolism of Cofactors and Vitamins	cytoplasm
lpg2199	LpnScots2156	0.00141915	1.95971	0.00472574	2.23861	ORF	ORFs of unknown function (unique)	inner membrane
lpg2004	LpnScots1965	0.0361902	1.96096	0.000409285	2.09325	S-adenosylmethionine:tRNA ribosyltransferase-isomerase (queA)	DNA/RNA degradation / restriction, Translation	cytoplasm
lpg2200	LpnScots2157	0.00267192	1.96163	0.00387199	1.60775	ORF (cegC4)	ORFs of unknown function (unique)	cytoplasm
lpg2903	LpnScots2841	0.0127309	1.96771	0.0134433	2.0624	ubiquinone/menaquinone biosynthesis methyltransferase UbiE	Metabolism of Cofactors and Vitamins	cytoplasm
lpg1965	LpnScots1926	0.0274141	1.97317	0.0239877	1.89258	hypothetical protein (lirE)	Unknown / hypothetical proteins	cytoplasm
lpg1563	LpnScots1537	0.023629	1.97337	0.0106657	2.13538	ORF	ORFs of unknown function (unique)	cytoplasm
lpg1943	LpnScots1904	0.00126285	1.97382	0.00990104	1.85734	small ORF (85aa) hypothetical	Unknown / hypothetical proteins	cytoplasm
lpg1958	LpnScots1919	0.0261699	1.97851	0.00639126	1.44626	FLJ00180 protein (legL5)	Unknown / hypothetical proteins	cytoplasm
lpg1822	LpnScots1793	0.00125545	1.97894	0.018477	1.51501	ORF	ORFs of unknown function (unique)	inner membrane
lpg0219	LpnScots218	0.000781926	1.98441	0.014739	2.61357	hypothetical	Unknown / hypothetical proteins	cytoplasm
lpg0070	LpnScots69	0.000661258	1.98544	0.00370574	2.38715	aspartate aminotransferase A (aatA)	Amino Acid Metabolism, Energy Metabolism, Biosynthesis of Secondary Metabolites	cytoplasm
lpg1771	LpnScots1742	0.0294049	1.98869	0.0156369	1.6111	peptide maturation protein PmbA (microcin (peptide antibiotic) processing peptidase I)	Named proteins of general function	inner membrane
lpg2787	LpnScots2729	0.0227255	1.99021	0.00197589	2.1824	NADH dehydrogenase I, C subunit (NADH-ubiquinone oxidoreductase, chain C) (nuoC)	Metabolism of Cofactors and Vitamins, Energy Metabolism	cytoplasm
lpg2374	LpnScots2327	0.0187968	1.99543	0.00435717	2.41899	mannose-6-phosphate isomerase	Carbohydrate Metabolism	cytoplasm
lpg1431	LpnScots1405	0.00303786	2.00201	0.000413901	1.94002	outer membrane lipoprotein?	Named proteins of general function	inner membrane
lpg1701	LpnScots1673	0.00649158	2.00452	0.00261035	1.66837	kinectin 1 (kinesin receptor) (legC3)	Named proteins of general function	inner membrane
	LpnScots3170	0.00441584	2.01042	0.00028247	1.39272	weiss_lpr0072_37-89	Small regualtory RNA (sRNA)
lpg1144	LpnScots1122	0.00030358	2.01169	0.000459702	2.2532	ORF (CegC3)	ORFs of unknown function (unique)	outer membrane
lpg1770	LpnScots1741	0.0327754	2.02203	0.00135961	1.81145	translation initiation factor IF-1 (infA)	Translation	cytoplasm
lpg1662	LpnScots1634	0.0230431	2.02342	0.00933277	1.26571	putative transport protein	Transport and binding	inner membrane
lpg2651	LpnScots2601	0.0183559	2.0236	0.00170627	2.17191	50S ribosomal protein L21 (rplU)	Translation	cytoplasm
lpg0374	LpnScots363	0.00178641	2.03287	0.00773005	2.3236	adenylate cyclase? (ATP-pyrophosphate lyase?) lipoprotein?	Unknown / hypothetical proteins	outer membrane
lpg2935	LpnScots2873	0.00150018	2.03484	0.00509578	2.61726	RSc1188; probable thioredoxin 1 (redox factor) protein (trxA)	Energy Metabolism	cytoplasm
lpg1735	LpnScots1706	0.0140149	2.03616	0.00668489	1.25699	glutamyl/tRNA (Gln) amidotransferase, C subunit (gatC)	DNA/RNA degradation / restriction, Translation	cytoplasm
lpg1869	LpnScots1834	0.00470194	2.03868	0.00165156	2.23637	ribonuclease III (dsRNA-specific ribonuclease) (RNAse III, dsRNA) (rnc)	DNA/RNA degradation / restriction	inner membrane
lpg2661	LpnScots2611	0.0383342	2.04243	0.0249786	2.18234	3-methyl-2-oxobutanoate hydroxymethyltransferase (ketopantoate hydroxymethyltransferase) (panB)	Metabolism of Cofactors and Vitamins	inner membrane
lpg0467	LpnScots456	0.00639053	2.04288	0.00981844	2.92845	zinc metalloprotease (hemagglutinin/protease)	Toxin production / other pathogen functions, Protein fate / hydrolases / secretion	periplasmic space
	LpnScots3061	0.00323501	2.04633	0.0087434	1.59628	psRNA_lpg1697_420_231-277	Small regualtory RNA (sRNA)
	LpnScots3113	0.0125862	2.05009	0.0212835	1.4932	psRNA_lpg2545_395_23-72	Small regualtory RNA (sRNA)
	LpnScots3226	0.00127574	2.05095	0.00412491	2.90086	weiss_411143F_355-401	Small regualtory RNA (sRNA)
lpg0584	LpnScots565	0.000860566	2.06062	0.00736915	1.84608	hypothetical (phosphate transport regulator?)	Unknown / hypothetical proteins	cytoplasm
lpg2043	LpnScots2004	0.00333295	2.06622	0.00274247	1.9654	peptidoglycan associated lipoprotein	Named proteins of general function	outer membrane
lpg1395	LpnScots1369	0.00325381	2.06748	0.00810024	1.44036	3-oxoacyl-(acyl carrier protein) reductase (fabG)	Lipid Metabolism	cytoplasm
lpg0082	LpnScots81	0.00214761	2.06983	0.000806115	2.05134	hypothetical	Unknown / hypothetical proteins	inner membrane
lpg1280	LpnScots1255	0.00684003	2.07836	0.00586664	2.38342	malate oxidoreductase (NAD linked malic enzyme) (malate dehydrogenase, decarboxylating) (sfcA)	Carbohydrate Metabolism	inner membrane
lpg0290	LpnScots289	0.00188925	2.07981	0.00888542	1.6246	lipoprotein	Named proteins of general function	outer membrane
lpg1720	LpnScots1692	0.00726809	2.08508	0.00552395	2.3382	protein-PII uridylyltransferase (glnD)	Signal transduction / other regulatory functions	cytoplasm
lpg0356	LpnScots345	0.000563202	2.08589	0.00405221	2.06985	single strand binding protein (ssb)	Replication and Repair	inner membrane
lpg2976	LpnScots2913	0.00718405	2.09226	0.0108156	2.41743	ORF	ORFs of unknown function (unique)	inner membrane
lpg0748	LpnScots729	0.00174573	2.0951	0.00323447	2.34945	LPS biosynthesis protein (pseudaminic acid biosynthesis and flagellin acetamidinic modification?)	Cell envelope synthesis, Metabolism of Complex Lipids	cytoplasm
lpg2542	LpnScots2494	0.0209104	2.09949	0.00236069	1.98709	small ORF (163aa)	ORFs of unknown function (unique)	inner membrane
lpg2545	LpnScots2497	0.00454404	2.10069	0.000940928	2.04999	small ORF (96aa)	ORFs of unknown function (unique)	inner membrane
	LpnScots3154	0.00216238	2.10182	0.00619356	1.95351	weiss_2206262R_261-311	Small regualtory RNA (sRNA)
lpg2404	LpnScots2357	0.0052871	2.11109	0.0159276	1.95309	ORF	ORFs of unknown function (unique)	cytoplasm
lpg1391	LpnScots1365	0.00316037	2.11178	0.00472287	1.9455	50S ribosomal protein L32 (rpmF)	Translation	cytoplasm
lpg0756	LpnScots737	0.0044648	2.11494	0.00213292	2.01185	RmlC protein (dTDP-6-deoxy-D-glucose-3,5-epimerase)	Nucleotide Metabolism	cytoplasm
lpg2278	LpnScots2235	0.00395856	2.11764	0.0378171	1.4533	4-hydroxyphenylpyruvate dioxygenase (legiolysin) oxidoreductase protein (hemolysin) (hpd)	Amino Acid Metabolism	cytoplasm
lpg1110	LpnScots1088	0.00155282	2.1178	0.00312538	2.65404	ORF (lem5)	ORFs of unknown function (unique)	cytoplasm
lpg2046	LpnScots2007	7.59819e-05	2.11923	0.00514778	2.89183	ABC transporter, ATP binding protein	Transport and binding	inner membrane
lpg0406	LpnScots395	0.00355839	2.12326	0.0201265	1.63502	hypothetical (carboxymuconolactonase decarboxylase family protein)	Named proteins of general function	cytoplasm
lpg2519	LpnScots2471	0.00375742	2.12422	0.000322618	2.46099	ORF	ORFs of unknown function (unique)	cytoplasm
	LpnScots3099	0.00595947	2.12504	0.0155031	2.63414	psRNA_lpg2344_247_101-152	Small regualtory RNA (sRNA)
lpg1489	LpnScots1463	0.00364482	2.13109	0.00980379	2.89882	ORF	ORFs of unknown function (unique)	cytoplasm
lpg1509	LpnScots1483	0.00380406	2.13247	0.000922927	2.85227	D-alanyl-D-alanine carboxypeptidase	Protein fate / hydrolases / secretion	inner membrane
lpg1186	LpnScots1163	0.0260364	2.13774	0.00474273	1.40259	competence lipoprotein ComL	Transport and binding	periplasmic space
lpg1710	LpnScots1682	0.00334051	2.14006	0.00675408	2.01593	small ORF (121aa)	ORFs of unknown function (unique)	periplasmic space
	LpnScots3020	0.00253724	2.14045	0.00750315	2.45633	psRNA_lpg0612_177_22-67	Small regualtory RNA (sRNA)
lpg0335	LpnScots324	0.00371925	2.14283	0.00906155	2.67205	30S ribosomal protein S3 (rpsC)	Translation	cytoplasm
lpg2160	LpnScots2118	0.00183464	2.14586	0.00379029	2.88924	ORF	ORFs of unknown function (unique)	cytoplasm
lpg0542	LpnScots530	0.00103456	2.14614	0.00503005	2.63456	DNA binding protein Fis (recombinational enhancer binding protein; factor-for-inversion stimulation protein) (fis)	Transcription factors / DNA binding proteins	cytoplasm
lpg2770	LpnScots2713	0.00106657	2.14691	0.00186872	1.69787	tRNA pseudouridine synthase B	DNA/RNA degradation / restriction, Translation	cytoplasm
lpg2276	LpnScots2233	0.0144942	2.14721	0.0019013	1.89532	Glu/Leu/Phe/Val dehydrogenase (leucine dehydrogenase)	Amino Acid Metabolism	inner membrane
lpg0276	LpnScots275	0.0201996	2.1482	0.00616245	2.32073	ORF (LegG2)	ORFs of unknown function (unique)	inner membrane
lpg0251	LpnScots250	0.0160865	2.15971	0.0289756	1.21292	RNA binding protein (cold-inducible) rrm	DNA/RNA degradation / restriction	cytoplasm
lpg2636	LpnScots2586	0.00214054	2.16029	0.00871621	2.53629	30S ribosomal protein S20 (rpsT)	Translation	cytoplasm
lpg0657	LpnScots638	0.00163779	2.16213	0.00157547	2.37273	outer membrane protein OmpA?	Toxin production / other pathogen functions	inner membrane
lpg1716	LpnScots1688	0.00386369	2.16992	0.00907716	2.31574	small ORF (152aa)	ORFs of unknown function (unique)	cytoplasm
	LpnScots3188	0.00261917	2.17744	0.0108374	2.04618	weiss_2647966R_180-231	Small regualtory RNA (sRNA)
lpg0126	LpnScots125	0.000196418	2.17889	0.00297751	2.37216	ninein (GSK3B interacting protein) (CegC2)	Named proteins of general function	inner membrane
lpg1408	LpnScots1382	0.0223343	2.18441	0.00561853	2.88901	choline kinase (cholinephosphate cytidylyltransferase) (licA)	Metabolism of Other Amino Acids, Metabolism of Complex Lipids	inner membrane
	LpnScots3141	0.00703785	2.18581	0.0045217	2.08567	psRNA_trRNA_298_212-261	Small regualtory RNA (sRNA)
lpg2240	LpnScots2197	0.0266496	2.19546	0.0115296	2.54154	dipeptidyl aminopeptidase/acylaminoacyl peptidase	Protein fate / hydrolases / secretion	cytoplasm
lpg0732	LpnScots713	0.000988296	2.19749	0.000402865	2.41117	hypothetical protein	Unknown / hypothetical proteins	outer membrane
lpg1452	LpnScots1426	0.0105756	2.20147	0.0380766	1.73375	lipase A? (hydrolase, alpha/beta fold family), kraken-like (serine hydrolase?)	Protein fate / hydrolases / secretion	inner membrane
lpg2540	LpnScots2492	0.00273888	2.21283	0.00348868	2.46622	large conductance mechanosensitive channel (mscL)	Energy Metabolism	inner membrane
lpg1065	LpnScots1043	0.0102936	2.21331	0.0107936	2.26451	ORF	ORFs of unknown function (unique)	cytoplasm
lpg2822	LpnScots2762	0.00306834	2.21873	0.00594215	2.17481	virulence regulator BipA (GTP binding protein type A) membrane GTPase (bipA)	Toxin production / other pathogen functions, Signal transduction / other regulatory functions	inner membrane
	LpnScots3232	0.00226945	2.21981	0.0230783	1.14365	weiss_lpr0031_23-67	Small regualtory RNA (sRNA)
lpg0039	LpnScots39	0.00347841	2.21982	0.00648106	2.25329	small ORF (118aa)	ORFs of unknown function (unique)	inner membrane
lpg1424	LpnScots1398	0.0042675	2.22148	0.0073196	2.44425	aminotransferase (amino sugar biosynthesis protein) (lipopolysaccharide biosynthesis) pleiotropic regulator protein	Metabolism of Complex Lipids	cytoplasm
lpg1305	LpnScots1280	0.00155988	2.222	0.00931761	1.36585	tryptophan synthetase (alpha chain) TrpA	Amino Acid Metabolism	cytoplasm
lpg1399	LpnScots1373	0.00340899	2.23591	0.00495191	2.50961	thymidylate kinase (dTMP kinase)	Nucleotide Metabolism	cytoplasm
lpg0922	LpnScots901	0.000223558	2.23924	0.0342669	1.51349	electron transfer flavoprotein, beta subunit (etfB)	Energy Metabolism	cytoplasm
lpg0536	LpnScots524	0.00352018	2.2432	0.0105013	2.16777	pyridoxamine 5'-phosphate oxidase (pdxH)	Metabolism of Cofactors and Vitamins	cytoplasm
lpg2874	LpnScots2813	0.0024595	2.24433	0.00882935	2.60205	ORF	ORFs of unknown function (unique)	cytoplasm
lpg0118	LpnScots117	0.00261736	2.24902	0.00478667	2.21248	glycine cleavage system T protein (aminomethyltransferase) (gcvT1)	Amino Acid Metabolism, Metabolism of Cofactors and Vitamins, Energy Metabolism	cytoplasm
lpg0963	LpnScots942	0.00770075	2.24929	0.00318653	1.93853	ORF	ORFs of unknown function (unique)	inner membrane
lpg2981	LpnScots2918	0.0032512	2.25185	0.00533627	2.74262	ATP synthase epsilon chain, ATP synthase F1 epsilon subunit (atpC)	Energy Metabolism	cytoplasm
lpg0464	LpnScots453	0.0114808	2.25225	0.0360679	2.14293	3-dehydroquinate dehydratase type (aroQ)	Amino Acid Metabolism	cytoplasm
lpg0347	LpnScots336	0.00411086	2.25281	0.00288993	2.38537	50S ribosomal protein L30/(L7E) (rpmD)	Translation	cytoplasm
lpg2712	LpnScots2662	0.00040064	2.25305	0.00712586	2.1664	50S ribosomal protein L20 (rplT)	Translation	cytoplasm
lpg0483	LpnScots472	0.0105515	2.25394	0.00719445	2.07478	ORF (LegA12)	ORFs of unknown function (unique)	inner membrane
lpg1695	LpnScots1667	0.00545205	2.25633	0.000991691	2.12598	transposase IS630 family	Viral functions / Phage / Transposases	cytoplasm
lpg1918	LpnScots1880	0.0023737	2.25689	0.0172919	2.42732	ORF	ORFs of unknown function (unique)	outer membrane
lpg0232	LpnScots231	0.0192495	2.26199	0.00109169	2.38552	transcriptional regulator np20 (Fur family) (ferric uptake)	Transcription factors / DNA binding proteins	inner membrane
lpg2886	LpnScots2825	0.00754589	2.26278	0.00700821	1.60407	ExsB protein (transcriptional or post-transcriptional regulator), COG0603: ATPase, PP-loop superfamily	Signal transduction / other regulatory functions, Transcription factors / DNA binding proteins	periplasmic space
lpg2587	LpnScots2537	0.00134537	2.26338	0.00351838	2.76901	probable thermolabile hemolysin	Toxin production / other pathogen functions	inner membrane
lpg2936	LpnScots2874	0.00164631	2.26734	0.0048875	2.07022	hypothetical	Unknown / hypothetical proteins	cytoplasm
lpg2453	LpnScots2405	0.00984697	2.27563	0.00717609	2.52065	small ORF (149aa)	ORFs of unknown function (unique)	inner membrane
	LpnScots3162	0.00190681	2.28164	0.00435106	2.35626	weiss_lpr0056_59-105	Small regualtory RNA (sRNA)
lpg2791	LpnScots2732	0.0177595	2.29643	0.00175762	2.93682	preprotein translocase, SecG subunit	Protein fate / hydrolases / secretion	inner membrane
lpg1883	LpnScots1845	0.000461034	2.30057	0.0118156	2.59909	transmembrane protein	Unknown / hypothetical proteins	inner membrane
	LpnScots3166	0.00214301	2.3043	0.00184659	2.77612	weiss_lpr0025_41-85	Small regualtory RNA (sRNA)
	LpnScots3005	0.0115065	2.306	0.0417148	1.64905	psRNA_lpg0147_93_22-75	Small regualtory RNA (sRNA)
lpg0697	LpnScots678	0.00154599	2.30936	0.000963856	2.96724	sulfate transporter (perhaps also: carbonic anhydrase) (sul1)	Energy Metabolism	inner membrane
lpg1417	LpnScots1391	0.00203514	2.31247	0.000360864	2.35183	DNA gyrase, A subunit (gyrA)	Replication and Repair	cytoplasm
lpg0805	LpnScots785	0.00556806	2.32178	0.00643547	2.85497	phosphoenolpyruvate synthase	Carbohydrate Metabolism, Energy Metabolism	cytoplasm
lpg2012	LpnScots1973	0.000192171	2.32662	0.00700489	2.6225	ribonuclease PH (RNAse PH) (rph)	DNA/RNA degradation / restriction, Translation	cytoplasm
lpg0755	LpnScots736	0.00352921	2.3276	0.00747901	1.78583	COG0399: Predicted pyridoxal phosphate-dependent enzyme apparently involved in regulation of cell wall biosynthesis (spore coat polysaccharide biosynthesis protein) (yvfE)	Cell envelope synthesis, Signal transduction / other regulatory functions	inner membrane
lpg1718	LpnScots1690	0.0017673	2.35785	0.00146457	3.00322	huntingtin interacting protein B (legAS4)	Named proteins of general function	cytoplasm
lpg2295	LpnScots2249	0.000931841	2.36963	0.00508839	2.64514	ribosomal large subunit (23S rRNA) pseudouridine synthase C (rluC)	DNA/RNA degradation / restriction, Translation	cytoplasm
lpg0436	LpnScots425	0.00106387	2.37026	0.00785815	2.96235	ORF (LegA11)	ORFs of unknown function (unique)	cytoplasm
lpg3005	LpnScots2942	0.00281404	2.38372	0.00123699	2.66177	50S ribosomal protein L34 (rpmH)	Translation	cytoplasm
	LpnScots3117	0.0133889	2.39513	0.0107658	1.26251	psRNA_lpg2622_288_85-139	Small regualtory RNA (sRNA)
lpg0740	LpnScots721	0.00546179	2.39556	0.00192382	1.88753	17kDa common antigen (17kDa surface antigen precursor) (omp)	Named proteins of general function	outer membrane
lpg1464	LpnScots1438	0.00345097	2.39905	0.00883037	2.10984	NTP pyrophosphohydrolase (mutator protein MutT) (8-oxo-dGTPase)?	DNA/RNA degradation / restriction, Replication and Repair	cytoplasm
lpg1589	LpnScots1563	0.00678942	2.40284	0.0185054	2.01486	50S ribosomal protein L9 (rplI)	Translation	cytoplasm
lpg0358	LpnScots347	0.0141099	2.41277	0.00351961	1.86039	glucose-1-dehydrogenase (1-cyclohexenylcarbonyl CoA reductase-short chain family)	Named proteins of general function	cytoplasm
lpg2164	LpnScots2122	0.00101826	2.42011	0.00107687	2.63805	hypothetical protein	Unknown / hypothetical proteins	inner membrane
lpg2554	LpnScots2506	0.00169432	2.44199	0.00856386	2.51562	rare lipoprotein A	Named proteins of general function	inner membrane
lpg2714	LpnScots2664	0.019259	2.44555	0.0390732	3.07685	threonyl tRNA synthase (thrS)	Amino Acid Metabolism, Translation	cytoplasm
lpg1798	LpnScots1769	0.0429231	2.4468	0.00268052	1.91993	ORF	ORFs of unknown function (unique)	cytoplasm
lpg1821	LpnScots1792	0.00299749	2.46711	0.00216223	2.65977	dihydroorotate oxidase (dihydroorotate dehydrogenase) PyrD	Nucleotide Metabolism	inner membrane
lpg1482	LpnScots1456	0.00188541	2.47704	0.00428535	2.1669	ORF	ORFs of unknown function (unique)	cytoplasm
lpg0710	LpnScots691	0.000923863	2.48564	0.00328036	2.71941	sepiapterin reductase (short chain dehydrogenase) (benzil reductase) (yueD)	Metabolism of Cofactors and Vitamins	inner membrane
	LpnScots3224	0.00490686	2.49229	0.00506163	2.86304	weiss_3245283R_63-107	Small regualtory RNA (sRNA)
lpg2797	LpnScots2738	0.0116334	2.49768	0.000118395	1.92477	ribosomal RNA large subunit methyltransferase J (cell division protein FtsJ)	Protein fate / hydrolases / secretion, Chemotaxis / motility / cell division, Translation	inner membrane
lpg1713	LpnScots1685	0.00407681	2.50514	0.00503367	2.26638	translation elongation factor Ts (EF-Ts) (ubiquitin associated domain:elongation factor Ts) (tsf)	Translation	cytoplasm
lpg0154	LpnScots153	0.00207675	2.50625	0.00605013	2.65336	ORF	ORFs of unknown function (unique)	cytoplasm
lpg1107	LpnScots1085	0.00912735	2.50759	0.0374235	2.95456	bacterial/Archaeal transporter family protein	Transport and binding	inner membrane
lpg1823	LpnScots1794	0.0016544	2.53131	0.0089827	2.88386	conserved hypothetical protein	Unknown / hypothetical proteins	cytoplasm
lpg1924	LpnScots1886	0.00718972	2.54286	0.00433314	2.45236	hypothetical protein	Unknown / hypothetical proteins	cytoplasm
lpg1177	LpnScots1155	0.00781495	2.54725	0.00468336	2.31686	riboflavin biosynthesis protein RibD	Metabolism of Cofactors and Vitamins	cytoplasm
lpg2454	LpnScots2406	0.000720132	2.56995	0.00690205	1.64879	acetyltransferase, GNAT family, ElaA-like protein	Named proteins of general function	cytoplasm
lpg2498	LpnScots2450	0.000993969	2.57531	0.0010245	3.16239	ORF	ORFs of unknown function (unique)	cytoplasm
lpg0479	LpnScots468	0.00341749	2.59226	0.00174402	2.93574	50S ribosomal protein L28 (rpmB)	Translation	cytoplasm
lpg1947	LpnScots1908	0.00376855	2.59632	0.00247663	2.22385	hypothetical protein (lem16)	Unknown / hypothetical proteins	inner membrane
lpg0725	LpnScots706	0.000598641	2.59881	0.00115445	2.8002	serine hydroxymethyltransferase (glyA3)	Amino Acid Metabolism, Metabolism of Other Amino Acids, Metabolism of Cofactors and Vitamins, Energy Metabolism	inner membrane
lpg1719	LpnScots1691	0.00835225	2.6066	0.00345491	1.98998	methionine aminopeptidase (map)	Protein fate / hydrolases / secretion	cytoplasm
	LpnScots3038	0.00113921	2.61339	0.00788193	1.89491	psRNA_lpg0981_466_335-379	Small regualtory RNA (sRNA)
lpg1862	LpnScots1831	0.00824312	2.61914	0.00214933	1.64335	trigger factor TF (FKBP-type peptidyl prolyl cis-trans isomerase) (tig)	Toxin production / other pathogen functions, Protein fate / hydrolases / secretion	cytoplasm
lpg0998	LpnScots976	0.0292393	2.62653	0.0101742	-2.67823	conserved hypothetical protein	Unknown / hypothetical proteins	inner membrane
lpg0998	LpnScots976	0.0292393	2.62653	0.0101742	-2.67823	conserved hypothetical protein	Unknown / hypothetical proteins	inner membrane
lpg2271	LpnScots2228	0.00189028	2.64232	0.0048553	3.04503	ORF	ORFs of unknown function (unique)	inner membrane
lpg0754	LpnScots735	0.00326218	2.65305	0.00301413	2.31718	acetyltransferase (hexapeptide transferase) (serine-O-acetyltransferase (N-acetyl neuraminate synthase)	Metabolism of Complex Carbohydrates	inner membrane
lpg1890	LpnScots1852	0.00325069	2.65535	0.00522609	2.39873	galA protein 1 (legLC8)	Named proteins of general function	cytoplasm
lpg1902	LpnScots1864	0.00941878	2.66885	0.00146492	2.23587	ORF DnaJ-like protein DjlA?	Unknown / hypothetical proteins	outer membrane
lpg1696	LpnScots1668	0.00066171	2.67113	0.00481485	3.0938	proline dehydrogenase/delta-1-pyrroline-5-carboxylate dehydrogenase = bifunctional PutA protein	Amino Acid Metabolism	inner membrane
lpg1972	LpnScots1933	0.00229119	2.67648	0.0076959	2.6974	small ORF (125aa) (pieF)	ORFs of unknown function (unique)	cytoplasm
lpg1463	LpnScots1437	0.00411656	2.69591	0.00488904	2.48631	preprotein translocase; secretion protein SecA	Protein fate / hydrolases / secretion	cytoplasm
	LpnScots3195	0.0146082	2.69829	0.0042323	1.27152	weiss_lpr0028_16-70	Small regualtory RNA (sRNA)
lpg2476	LpnScots2428	0.00156901	2.71245	0.0106393	2.88037	hydrogenase nickel incorporation protein HypA	Transport and binding	cytoplasm
lpg2424	LpnScots2377	0.0065923	2.71821	0.00238815	2.61954	ORF	ORFs of unknown function (unique)	cytoplasm
lpg2792	LpnScots2733	0.00329515	2.72103	0.00463931	2.65934	triosephosphate isomerase (TIM) (tpiA)	Carbohydrate Metabolism, Metabolism of Complex Lipids, Energy Metabolism	cytoplasm
lpg0613	LpnScots594	0.00480635	2.7238	0.00114654	2.68511	ORF cytochrome c1 precursor?	Unknown / hypothetical proteins	inner membrane
lpg1923	LpnScots1885	0.00261809	2.72647	0.00446371	2.20982	ferredoxin II (ferredoxin, 4Fe-4S)	Energy Metabolism	cytoplasm
lpg2789	LpnScots2731	0.00965561	2.75646	0.00415937	2.22021	NADH dehydrogenase I, A subunit (NADH-ubiquinone/plastoquinone oxidoreductase chain 3) (nuoA)	Metabolism of Cofactors and Vitamins, Energy Metabolism	inner membrane
lpg2713	LpnScots2663	0.0008282	2.79521	0.00941758	2.64711	translational initiation factor IF-3 (infC)	Translation	cytoplasm
lpg1277	LpnScots1252	0.00377285	2.79769	0.000797759	2.63727	ABC transporter ATP binding protein (abcT3) (multidrug resistance ABC transporter) (hemolysin secreting ATP binding protein)	Transport and binding	inner membrane
	LpnScots3218	0.00522709	2.79873	0.00889549	2.33453	weiss_1246774R_200-245	Small regualtory RNA (sRNA)
lpg0367	LpnScots356	0.000840914	2.80186	0.000658293	2.50779	anthranilate synthase component I segment?	Amino Acid Metabolism	cytoplasm
lpg1062	LpnScots1040	0.00561595	2.8047	0.00733936	4.17492	TPR repeat protein (enhanced entry protein EnhC)	Toxin production / other pathogen functions	inner membrane
lpg1702	LpnScots1674	0.0014159	2.8091	0.00651513	2.92628	Tpr (ppeB/lem13)	Named proteins of general function	inner membrane
lpg2217	LpnScots2174	0.00518229	2.83392	0.00194394	3.05597	chitinase domain (two component system sensor kinase) (sugar hydrolase transmembrane protein)	Signal transduction / other regulatory functions	periplasmic space
lpg2929	LpnScots2867	0.00192918	2.85538	0.00360721	3.10988	aspartate-1-decarboxylase (L-aspartate-alpha-decarboxylase) (panD)	Amino Acid Metabolism, Metabolism of Other Amino Acids	cytoplasm
lpg1776	LpnScots1747	0.00320976	2.86603	0.00883608	2.529	small ORF (161aa)	ORFs of unknown function (unique)	inner membrane
lpg1068	LpnScots1046	0.00240996	2.87819	0.00446415	1.77786	small ORF (67aa)	ORFs of unknown function (unique)	cytoplasm
	LpnScots3098	0.0113603	2.8867	0.0355806	2.5203	psRNA_lpg2344_529_269-316	Small regualtory RNA (sRNA)
lpg2885	LpnScots2824	0.00117689	2.91721	0.00752387	3.54444	ORF	ORFs of unknown function (unique)	inner membrane
lpg1331	LpnScots1305	0.00429813	2.93857	0.00535567	2.37416	protease DO (periplasmic serine endoprotease) (htrA)	Protein fate / hydrolases / secretion	inner membrane
lpg1535	LpnScots1509	0.00249142	2.94682	0.0158726	2.55767	rubredoxin (rubredoxin-type Fe(Cys)4 protein)	Energy Metabolism	inner membrane
lpg1520	LpnScots1494	0.00777928	2.95429	0.000835579	2.28323	uncharacterized conserved hypothetical protein COG4517	Unknown / hypothetical proteins	cytoplasm
lpg2031	LpnScots1992	0.00138211	2.95809	0.00310075	1.99541	arginyl tRNA synthetase (argS)	Amino Acid Metabolism, Translation	cytoplasm
lpg0811	LpnScots791	0.000414165	3.07087	0.00744566	2.41108	rod shape determining protein MreB (regulator of FtsI)	Cell envelope synthesis, Signal transduction / other regulatory functions	cytoplasm
lpg2603	LpnScots2553	0.0018271	3.09997	0.00642166	3.13126	ORF (lem28)	ORFs of unknown function (unique)	cytoplasm
lpg1948	LpnScots1909	0.00165809	3.12038	0.00376514	2.59348	FLJ00180 protein (legLC4)	Unknown / hypothetical proteins	cytoplasm
lpg2284	LpnScots2241	0.00419807	3.17063	0.00537601	2.77971	ABC transporter, ATP binding protein (lipoprotein releasing system)	Transport and binding	cytoplasm
lpg1966	LpnScots1927	0.0121897	3.19614	0.00523889	2.85924	ORF (lirF)	ORFs of unknown function (unique)	cytoplasm
lpg1997	LpnScots1958	0.000980722	3.22743	0.00998531	3.95269	small ORF (104aa)	ORFs of unknown function (unique)	inner membrane
lpg2814	LpnScots2754	0.00380824	3.23863	0.00297748	2.47117	aminopeptidase (leucine aminopeptidase) (lapA)	Amino Acid Metabolism	inner membrane
lpg1933	LpnScots1894	0.0169662	3.26505	0.000289052	1.71308	ORF (lem15)	ORFs of unknown function (unique)	cytoplasm
lpg0722	LpnScots703	0.00524845	3.27865	0.0129139	2.90046	ORF hypothetical?	Unknown / hypothetical proteins	outer membrane
lpg2444	LpnScots2397	0.00134239	3.30592	0.0128228	3.57791	ORF	ORFs of unknown function (unique)	cytoplasm
lpg1067	LpnScots1045	0.00206088	3.30797	0.00635559	1.83133	small ORF (85aa)	ORFs of unknown function (unique)	cytoplasm
lpg1811	LpnScots1782	0.00306872	3.64445	0.00146637	3.14947	aspartokinase (aspartate kinase, lysine sensitive) (lysC)	Amino Acid Metabolism	cytoplasm
lpg2327	LpnScots2281	0.00493093	3.70548	0.00360525	2.92004	CG18304 gene product	Unknown / hypothetical proteins	cytoplasm
lpg1592	LpnScots1566	0.004441	3.9205	0.00625952	3.25311	30S ribosomal protein S6 (rpsF)	Translation	cytoplasm
lpg2518	LpnScots2470	0.00282041	4.00755	0.0023022	3.4267	small ORF (113aa)	ORFs of unknown function (unique)	inner membrane

## Sheet: letS vs. WT
Lpg #	Probe ID	p value	Fold change (Log2)	Gene Product	COG	Cell Location
	LpnScots3245	0.0056987	-14.4264	RsmZ_59-106	Small regualtory RNA (sRNA)
	LpnScots3071	0.000554015	-7.3572	psRNA_lpg1831_81_37-81	Small regualtory RNA (sRNA)
	LpnScots3181	0.00943665	-5.07553	weiss_lpr0046_80-126	Small regualtory RNA (sRNA)
lpg1783	LpnScots1754	0.000357976	-3.7479	flagellar biosynthesis MinD (septum-site determining protein, cell division inhibitor?)-related protein (flagellar synthesis regulator FleN, also called GlhG, MotR) (flagellar biosynthesis protein FlhG)	Chemotaxis / motility / cell division, Transcription factors / DNA binding proteins	cytoplasm
	LpnScots3244	0.000762479	-3.69492	RsmY_45-89	Small regualtory RNA (sRNA)
lpg1792	LpnScots1763	0.00142556	-3.53642	flagellar protein (flagellar motor switch protein FliM)	Chemotaxis / motility / cell division	cytoplasm
lpg1925	LpnScots1887	0.000227423	-3.49677	ORF	ORFs of unknown function (unique)	cytoplasm
lpg2458	LpnScots2410	0.00563476	-3.33017	sensory box histidine kinase (two-component sensor histidine kinase, signal transducing histidine kinase)	Signal transduction / other regulatory functions	inner membrane
lpg0672	LpnScots653	0.000251555	-3.31504	acetoacetate decarboxylase (ADC)	Lipid Metabolism, Carbohydrate Metabolism	cytoplasm
lpg1791	LpnScots1762	0.000271179	-3.06532	flagellar motor switch protein FliN	Chemotaxis / motility / cell division	cytoplasm
lpg1784	LpnScots1755	0.000916204	-3.04394	flagellar GTP-binding protein FlhF (flagellar biosynthesis protein FlhF)	Chemotaxis / motility / cell division	cytoplasm
lpg0894	LpnScots873	0.00100979	-2.92106	cytokinin oxidase (cytokinin dehydrogenase)	Named proteins of general function	cytoplasm
lpg0879	LpnScots859	0.00227866	-2.91806	two component response regulator with GGDEF domain (regulatory components of sensory transduction system)	Signal transduction / other regulatory functions	inner membrane
lpg0627	LpnScots608	0.0060769	-2.85767	type IV pilin (competence and adherence associated pilin PilA) pilE3	Transport and binding	outer membrane
lpg0629	LpnScots610	0.00155751	-2.84996	Tfp pilus assembly protein PilX?	Named proteins of general function	inner membrane
lpg2829	LpnScots2769	0.0140256	-2.81371	SidH (myosin-like protein)	Named proteins of general function	cytoplasm
lpg1337	LpnScots1311	0.000329332	-2.76895	flagellar protein FliS	Chemotaxis / motility / cell division	cytoplasm
lpg1080	LpnScots1058	0.00572664	-2.69948	deoxyguanosine triphosphate triphosphohydrolase (dGTP triphosphohydrolase)	Nucleotide Metabolism	cytoplasm
lpg0671	LpnScots652	0.000673043	-2.65091	NADH dehydrogenase transmembrane protein ndh	Energy Metabolism	inner membrane
lpg1290	LpnScots1265	0.00418073	-2.53278	hypothetical protein lem8	Unknown / hypothetical proteins	inner membrane
lpg1636	LpnScots1608	0.00932798	-2.48718	acetyltransferase, GNAT family (GCN5-related N-acetyltransferase) (ribosomal-protein-alanine-acetyltransferase)	Named proteins of general function	cytoplasm
lpg2720	LpnScots2669	0.00864119	-2.46744	hypothetical protein legN	Unknown / hypothetical proteins	cytoplasm
lpg1221	LpnScots1197	0.00289613	-2.38324	flagellar basal body rod protein FlgG	Chemotaxis / motility / cell division	cytoplasm
lpg1763	LpnScots1734	0.00122245	-2.35534	sensor kinase HydH (two component sensor) (flagellar regulatory protein B) flrB	Chemotaxis / motility / cell division, Signal transduction / other regulatory functions, Transcription factors / DNA binding proteins	cytoplasm
lpg0631	LpnScots612	0.00146519	-2.33185	type IV fimbrial biogenesis protein PilV	Transport and binding	inner membrane
lpg0953	LpnScots932	0.00329895	-2.32971	AMP-binding protein (long chain fatty acid-CoA ligase) (AMP dependent synthetase and ligase)	Lipid Metabolism	cytoplasm
lpg2049	LpnScots2010	0.00132735	-2.32332	small ORF (99aa)	ORFs of unknown function (unique)	outer membrane
lpg1170	LpnScots1148	0.0033052	-2.3177	pyruvate formate lyase-activating enzyme PflA	Chemotaxis / motility / cell division	cytoplasm
lpg0605	LpnScots586	0.00298565	-2.28313	nitrogen fixation protein (Fe-S cluster formation) NifU	Energy Metabolism	cytoplasm
lpg0628	LpnScots609	0.00602363	-2.26321	type IV fimbrial biogenesis PilY1-related protein	Transport and binding	inner membrane
lpg1790	LpnScots1761	0.00477231	-2.2479	flagellar assembly protein FliO	Chemotaxis / motility / cell division	inner membrane
	LpnScots3137	0.0187936	-2.18522	psRNA_lpg2968_119_71-115	Small regualtory RNA (sRNA)
lpg0908	LpnScots887	0.00167689	-2.16184	flagella basal body P-ring formation protein FlgA	Chemotaxis / motility / cell division	periplasmic space
lpg0891	LpnScots870	0.00239354	-2.13454	sensory box protein/GGDEF/EAL domains	Signal transduction / other regulatory functions	cytoplasm
lpg1926	LpnScots1888	0.00536136	-2.12844	hypothetical protein	Unknown / hypothetical proteins	cytoplasm
lpg0901	LpnScots880	0.00515942	-2.07169	hypothetical protein NMA0899	Named proteins of general function	cytoplasm
lpg2145	LpnScots2103	0.00144508	-2.0418	two component response regulator, CheY homologous receiver domain)	Signal transduction / other regulatory functions	cytoplasm
lpg0156	LpnScots155	0.0217513	-2.02623	signal transduction protein (EAL/GGDEF domain protein) - 2 component response regulator (c-di-GMP phosphodiesterase A)	Signal transduction / other regulatory functions	cytoplasm
lpg0244	LpnScots243	0.00577345	-2.00817	pyridine nucleotide-disulfide oxidoreductase, FAD-dependent disulfide oxidoreductase (mercury II reductase)	Carbohydrate Metabolism, Amino Acid Metabolism	inner membrane
lpg2721	LpnScots2670	0.015208	-1.98473	glutamine amidotransferase	Amino Acid Metabolism, Nucleotide Metabolism	cytoplasm
lpg0893	LpnScots872	0.000525914	-1.95464	hypothetical	Unknown / hypothetical proteins	cytoplasm
lpg0871	LpnScots851	0.013665	-1.9181	ORF	ORFs of unknown function (unique)	inner membrane
lpg2300	LpnScots2254	0.00724956	-1.91058	ankyrin repeat domain protein legA3	Named proteins of general function	cytoplasm
lpg0603	LpnScots584	0.00149573	-1.89693	ABC transporter, permease component	Transport and binding	inner membrane
lpg0645	LpnScots626	0.00385452	-1.81795	partial RtxA	Toxin production / other pathogen functions	inner membrane
lpg1223	LpnScots1199	0.0389652	-1.79521	flagellar P-ring protein (precursor) FlgI	Chemotaxis / motility / cell division	inner membrane
lpg2301	LpnScots2255	0.0012394	-1.78857	hypothetical (Smr domain protein)	Named proteins of general function	inner membrane
	LpnScots3084	0.00140702	-1.75051	psRNA_lpg2153_185_20-74	Small regualtory RNA (sRNA)
lpg0278	LpnScots277	0.0112716	-1.73533	sensor histidine kinase (two component response regulator, probable sensor protein FixL)	Signal transduction / other regulatory functions	cytoplasm
lpg2153	LpnScots2111	0.00208517	-1.73394	SdeC, SdeB, AliA, SdeA, SdeD homology	Toxin production / other pathogen functions
lpg2682	LpnScots2632	0.00317212	-1.72592	protein product; unknown protein with two candidate membrane-spanning segments	Unknown / hypothetical proteins	periplasmic space
lpg1781	LpnScots1752	0.00598436	-1.71112	flagellar motor protein MotA (chemotaxis MotA protein)	Chemotaxis / motility / cell division	inner membrane
lpg1222	LpnScots1198	0.00167182	-1.71077	flagellar L-ring protein FlgH	Chemotaxis / motility / cell division	inner membrane
lpg1224	LpnScots1200	0.00264321	-1.70723	muramidase, peptidoglycan hydrolase FlgJ (flagellar protein)	Protein fate / hydrolases / secretion, Chemotaxis / motility / cell division, Metabolism of Complex Carbohydrates, Metabolism of Complex Lipids	cytoplasm
lpg1219	LpnScots1195	0.0129406	-1.70544	flagellar hook protein FlgE	Chemotaxis / motility / cell division	cytoplasm
lpg0230	LpnScots229	0.00163328	-1.6944	sensor histidine kinase (two component response regulator) PleD	Signal transduction / other regulatory functions	inner membrane
lpg1095	LpnScots1073	0.010081	-1.69251	chemiosmotic efflux system B protein B (heavy metal efflux) (cation efflux transmembrane protein)	Transport and binding	periplasmic space
	LpnScots3017	0.00524763	-1.685	psRNA_lpg0456_60_4-58	Small regualtory RNA (sRNA)
lpg2380	LpnScots2333	0.0380026	-1.68189	conserved hypothetical protein	Unknown / hypothetical proteins	cytoplasm
lpg2156	LpnScots2114	0.00563393	-1.68129	SdeC, SdeB, SdeA, SidE, SdeD, AliA homology, C. elegans NMY-2 protein, ORF (1925aa) surface-located membrane protein Lmp3 precursor, Lmp1, variable membrane protein, early endosome antigen-1	Toxin production / other pathogen functions	cytoplasm
lpg1226	LpnScots1202	0.00185169	-1.6631	flagellar hook associated protein type 3 FlgL	Chemotaxis / motility / cell division	cytoplasm
lpg1311	LpnScots1286	0.0225282	-1.65692	small ORF (89aa)	ORFs of unknown function (unique)	inner membrane
lpg1936	LpnScots1897	0.0144153	-1.6493	methoxymalonyl CoA synthase (31-O-demethyl-FK506 methyltransferase) (methyltransferase/methlase) PLUS hypothetical, (probable non-ribosomal peptide synthetase)	Named proteins of general function	inner membrane
lpg0892	LpnScots871	0.000593348	-1.64596	kynurenine 3-monooxygenase (kynurenine 3-hydroxylase)	Amino Acid Metabolism	periplasmic space
lpg2957	LpnScots2895	0.0033666	-1.64246	stomatin like transmembrane protein	Named proteins of general function	inner membrane
lpg1914	LpnScots1876	0.00393158	-1.64146	fimbrial protein, type IV pilin, PilE	Transport and binding	outer membrane
lpg1218	LpnScots1194	0.0240535	-1.63571	flagellar basal body rod modification protein FlgD	Chemotaxis / motility / cell division	cytoplasm
lpg1440	LpnScots1414	0.00907463	-1.61575	metal dependent hydrolase	Protein fate / hydrolases / secretion	inner membrane
lpg2385	LpnScots2338	0.00921353	-1.60847	hypothetical protein	Unknown / hypothetical proteins	cytoplasm
lpg1485	LpnScots1459	0.00104856	-1.59741	hypothetical	Unknown / hypothetical proteins	inner membrane
lpg2607	LpnScots2557	0.00900713	-1.59266	metallopeptidase PepO, peptidase, M13 family (endothelin converting enzyme)	Protein fate / hydrolases / secretion	periplasmic space
lpg0606	LpnScots587	0.00188181	-1.57664	hypothetical (dTDP-4-keto-L-rhamnose reductase, component of ring hydroxylating complex) (phenylacetic acid degradation protein PaaD?)	Nucleotide Metabolism	cytoplasm
lpg1035	LpnScots1013	0.00762806	-1.56003	copper efflux ATPase (copper resistance protein A) CopA pcoA	Transport and binding	inner membrane
lpg1915	LpnScots1877	0.000814302	-1.5533	Tfp pilus assembly protein, major type IV pilin class A pilE	Transport and binding	outer membrane
lpg1298	LpnScots1273	0.023444	-1.55205	small ORF (65aa) weak eukaryotic hits?	Unknown / hypothetical proteins	cytoplasm
lpg2364	LpnScots2317	0.0181977	-1.54481	small ORF (121aa)	ORFs of unknown function (unique)	cytoplasm
lpg0601	LpnScots582	0.00401237	-1.53404	ABC transporter, permease ycf24	Transport and binding	inner membrane
lpg2207	LpnScots2164	0.000953359	-1.5228	conserved hypothetical protein	Unknown / hypothetical proteins	periplasmic space
lpg2186	LpnScots2143	0.0146058	-1.51663	polyketide synthase, type I pksJ	Named proteins of general function	cytoplasm
lpg1895	LpnScots1857	0.00502181	-1.50935	ORF	ORFs of unknown function (unique)	cytoplasm
lpg1283	LpnScots1258	0.00271072	-1.47175	lipoprotein NlpD	Named proteins of general function	outer membrane
lpg1357	LpnScots1331	0.00852388	-1.43763	inner membrane protein PLUS sensory box protein LssE	Signal transduction / other regulatory functions	inner membrane
lpg0277	LpnScots276	0.00779878	-1.43514	sensory box protein (GGDEF family protein) LssE protein (diguanylate cyclase/phosphodiesterase domain 2 (EAL))	Signal transduction / other regulatory functions	cytoplasm
lpg0279	LpnScots278	0.00757971	-1.42895	hypothetical	Unknown / hypothetical proteins	cytoplasm
lpg1037	LpnScots1015	0.0174504	-1.42787	small ORF (55aa)	ORFs of unknown function (unique)	cytoplasm
lpg1355	LpnScots1329	0.00105174	-1.42716	SidG, LepC, Vng0394c	Named proteins of general function	inner membrane
lpg2584	LpnScots2534	0.00133605	-1.40915	SidF, inhibitor of growth family, member 3	Chemotaxis / motility / cell division, Signal transduction / other regulatory functions	inner membrane
lpg0499	LpnScots488	0.00401015	-1.40722	carboxy-terminal protease	Protein fate / hydrolases / secretion	periplasmic space
	LpnScots3144	0.00145857	-1.39954	weiss_1299544F_138-187	Small regualtory RNA (sRNA)
lpg1368	LpnScots1342	0.00680205	-1.38794	ORF	ORFs of unknown function (unique)	cytoplasm
	LpnScots3157	0.00333396	-1.38552	weiss_3289278R_242-286	Small regualtory RNA (sRNA)
lpg0120	LpnScots119	0.0108108	-1.38257	IcmL homolog	Transport and binding, Toxin production / other pathogen functions, Protein fate / hydrolases / secretion	periplasmic space
lpg1340	LpnScots1314	9.14495e-05	-1.38205	flagellin fliC	Chemotaxis / motility / cell division	cytoplasm
lpg2209	LpnScots2166	0.00881687	-1.37825	hypothetical (phosphatidylethanolamine-binding protein?)	Transport and binding	outer membrane
lpg2524	LpnScots2476	0.00237995	-1.37067	transcriptional regulator, LuxR family	Transcription factors / DNA binding proteins	cytoplasm
lpg1622	LpnScots1594	0.0289333	-1.37018	ORF	ORFs of unknown function (unique)	inner membrane
lpg0456	LpnScots445	7.42624e-05	-1.36385	IcmB (DotO) (TraU)	Transport and binding, Toxin production / other pathogen functions, Protein fate / hydrolases / secretion	inner membrane
lpg2775	LpnScots2992	0.035705	-1.36223	tRNA-Met	tRNA
lpg0995	LpnScots973	0.0362208	-1.36029	ORF	ORFs of unknown function (unique)	inner membrane
	LpnScots3231	0.0040887	-1.35621	weiss_lpr0017_143-187	Small regualtory RNA (sRNA)
lpg1779	LpnScots1750	0.0135681	-1.35232	hypothetical	Unknown / hypothetical proteins	inner membrane
lpg0744	LpnScots725	0.0412424	-1.35134	GGDEF domain protein (regulatory components of sensory transduction system)	Signal transduction / other regulatory functions	cytoplasm
	LpnScots3097	0.000505579	-1.33778	psRNA_lpg2309_85_21-68	Small regualtory RNA (sRNA)
lpg1949	LpnScots1910	0.0283674	-1.33637	hypothetical protein lem17	Unknown / hypothetical proteins	cytoplasm
lpg0245	LpnScots244	0.0106414	-1.33062	NAD-glutamate dehydrogenase	Named proteins of general function	inner membrane
	LpnScots3207	0.0221556	-1.33037	weiss_lpr0020_41-85	Small regualtory RNA (sRNA)
lpg2952	LpnScots2890	0.00571025	-1.31667	ORF	ORFs of unknown function (unique)	cytoplasm
lpg0446	LpnScots435	1.60691e-05	-1.31199	IcmO (DotL) (TrbC)	Transport and binding, Toxin production / other pathogen functions, Protein fate / hydrolases / secretion	inner membrane
lpg1220	LpnScots1196	0.0195081	-1.31132	flagellar basal body rod protein FlgF	Chemotaxis / motility / cell division	cytoplasm
lpg0644	LpnScots625	0.000236479	-1.30738	membrane protein?	Named proteins of general function	inner membrane
lpg1899	LpnScots1861	0.0133062	-1.30654	transmembrane protein	Unknown / hypothetical proteins	inner membrane
lpg1243	LpnScots1219	0.0127937	-1.29462	hypothetical	Unknown / hypothetical proteins	inner membrane
lpg2310	LpnScots2264	0.0019585	-1.28826	glutamate racemase murI	Amino Acid Metabolism, Metabolism of Other Amino Acids	inner membrane
lpg2812	LpnScots2752	0.00102959	-1.27732	sporulation protein (stage V sporulation protein, SpoVR like family protein)	Chemotaxis / motility / cell division	cytoplasm
lpg1522	LpnScots1496	0.0297051	-1.25411	(type IV) pilus assembly protein PilB	Transport and binding	cytoplasm
lpg0630	LpnScots611	0.0133603	-1.2504	hypothetical (type IV fimbrial biogenesis PilW related protein, transmembrane)	Transport and binding	inner membrane
lpg1441	LpnScots1415	0.00318486	-1.24594	phosphate starvation-inducible protein PhoH (ATP binding protein)	Detoxification / adaptation, Signal transduction / other regulatory functions	cytoplasm
lpg0600	LpnScots581	0.000558302	-1.24501	rrf2 family protein (transcriptional regulator)	Transcription factors / DNA binding proteins	inner membrane
lpg1338	LpnScots1312	0.0385353	-1.23593	flagellar hook associated protein 2 (flagellar cap protein FliD)	Chemotaxis / motility / cell division	cytoplasm
lpg1058	LpnScots1036	0.0297959	-1.23522	polyhydroxyalkanoic synthase (PHA synthase) (poly(3-hydroxyalkanoate) polymerase) (PHA polymerase) phbC	Amino Acid Metabolism, Metabolism of Other Amino Acids, Metabolism of Complex Carbohydrates, Metabolism of Complex Lipids, Biodegradation of Xenobiotics, Carbohydrate Metabolism	cytoplasm
lpg2459	LpnScots2411	0.00420001	-1.22957	guanylate cyclase	Signal transduction / other regulatory functions	cytoplasm
lpg1515	LpnScots1489	0.0162532	-1.22373	toxin secretion ATP binding protein (ABC-type bacteriocin/antibiotic exporter) (type I secretion system LssB)	Transport and binding, Toxin production / other pathogen functions, Protein fate / hydrolases / secretion	inner membrane
lpg2606	LpnScots2556	0.0109934	-1.22107	glutamine amidotransferase	Amino Acid Metabolism	cytoplasm
lpg0673	LpnScots654	0.0392258	-1.20061	signal peptide protein (integral or exported protein?)	Named proteins of general function	periplasmic space
lpg0074	LpnScots73	0.00480704	-1.19563	glutamate synthase	Energy Metabolism, Amino Acid Metabolism	inner membrane
lpg2500	LpnScots2452	0.0174833	-1.19389	carbonic anhydrase Mig5	Detoxification / adaptation	inner membrane
lpg2318	LpnScots2272	0.000685413	-1.19266	chemotaxis (motility protein A) transmembrane (proton conductor component of motor) motA	Chemotaxis / motility / cell division	inner membrane
lpg2187	LpnScots2144	0.00132091	-1.19038	small ORF (133aa)	ORFs of unknown function (unique)	periplasmic space
lpg1168	LpnScots1146	0.00891347	-1.17947	sensory box protein (GGDEF domain/EAL domain)	Signal transduction / other regulatory functions	inner membrane
lpg2138	LpnScots2096	0.0429006	-1.15851	transcriptional regulator, LysR family	Transcription factors / DNA binding proteins	cytoplasm
lpg2684	LpnScots2634	0.0141229	-1.15438	hypothetical	Unknown / hypothetical proteins	cytoplasm
lpg2578	LpnScots2528	0.00704741	-1.13844	hypothetical? (84aa ORF)	Unknown / hypothetical proteins	cytoplasm
lpg1145	LpnScots1123	0.0091454	-1.13786	ORF lem7	ORFs of unknown function (unique)	cytoplasm
lpg2485	LpnScots2437	0.032478	-1.12233	TPR domain protein (glycosyltransferase) (O-linked N-acetylglucosamine transferase (includes separate: 3-demethylubiquinone-9 3-methyltransferase)	Metabolism of Complex Carbohydrates	cytoplasm
lpg1961	LpnScots1922	0.00419424	-1.11863	ORF	ORFs of unknown function (unique)	cytoplasm
lpg1439	LpnScots1413	0.00972277	-1.11304	Mg2+ and Co2+ transporter CorC (metal ion transporter) (hemolysin)	Transport and binding, Toxin production / other pathogen functions	cytoplasm
lpg1983	LpnScots1944	0.0394615	-1.10435	protein product; some similarities with 3-hydroxy-3-methylglutaryl coenzyme A reductase	Unknown / hypothetical proteins	cytoplasm
	LpnScots3161	0.000299178	-1.08763	weiss_3381940F_114-165	Small regualtory RNA (sRNA)
lpg0445	LpnScots434	0.0011041	-1.08392	IcmP (DotM)	Transport and binding, Toxin production / other pathogen functions, Protein fate / hydrolases / secretion	inner membrane
lpg2181	LpnScots2138	0.00162557	-1.08356	sensory box sensor histidine kinase/response regulator, putative	Signal transduction / other regulatory functions	cytoplasm
lpg0695	LpnScots676	0.0260557	-1.0715	hypothetical (inversin? alpha- or delta- latroinsectotoxin) (ankyrin repeat family) legA8	Named proteins of general function	cytoplasm
lpg2431	LpnScots2384	0.0166207	-1.06419	putative malonyl-CoA acyl-carrier-protein transacylase	Lipid Metabolism	cytoplasm
	LpnScots3018	0.0176966	-1.05826	psRNA_lpg0498_64_11-55	Small regualtory RNA (sRNA)
lpg2806	LpnScots2746	0.0272202	-1.05366	ORF	ORFs of unknown function (unique)	inner membrane
lpg1683	LpnScots1655	0.00181613	-1.05143	ORF	ORFs of unknown function (unique)	cytoplasm
lpg2962	LpnScots2900	0.0414274	-1.04732	sodium-type flagellar protein (lateral flagellar MotY-like protein)	Chemotaxis / motility / cell division	inner membrane
lpg1038	LpnScots1016	0.00726621	-1.04316	VrrB (contains histidine/glycine rich portion)	Named proteins of general function	outer membrane
lpg2311	LpnScots2265	0.00129186	-1.04291	interaptin	Named proteins of general function	cytoplasm
lpg1169	LpnScots1147	0.00820572	-1.04241	hypothetical (dioxygenase)	Named proteins of general function	cytoplasm
lpg1836	LpnScots1807	0.0421151	-1.03053	coiled coil domain protein	Unknown / hypothetical proteins	cytoplasm
lpg1523	LpnScots1497	0.0359512	-1.02975	(type IV) pilus assembly protein PilC (bacterial type II secretion system protein)	Transport and binding, Protein fate / hydrolases / secretion	inner membrane
lpg2655	LpnScots2605	0.00288743	-1.02816	sensory box protein (cGMP turnover?)	Signal transduction / other regulatory functions	inner membrane
lpg2157	LpnScots2115	0.0174398	-1.00625	SdeA, IMH1; Encodes a protein implicated in protein transport; induced under stress conditions.	Transport and binding, Detoxification / adaptation	cytoplasm
	LpnScots3222	0.00932263	1.0009	weiss_lpr0026_50-103	Small regualtory RNA (sRNA)
lpg1365	LpnScots1339	0.0140152	1.00283	hypothetical	Unknown / hypothetical proteins	periplasmic space
lpg0734	LpnScots715	0.0440953	1.00345	glutamine dependent NAD+ synthetase (NH3 dependent NAD synthetase)	Amino Acid Metabolism, Metabolism of Cofactors and Vitamins	inner membrane
lpg1383	LpnScots1357	0.0298288	1.0039	ribonuclease HI rnhA	DNA/RNA degradation / restriction	cytoplasm
lpg0327	LpnScots316	0.0290996	1.00569	tufB translation elongation factor Tu (EF-Tu)
lpg0772	LpnScots753	0.0470984	1.00718	polysaccharide ABC transporter, permease protein rfbA	Transport and binding, Protein fate / hydrolases / secretion	inner membrane
lpg2901	LpnScots2839	0.00775769	1.01026	transporter, LysE family (amino acid transport protein)	Transport and binding	inner membrane
lpg1033	LpnScots1011	0.0421831	1.0129	hypothetical?	Unknown / hypothetical proteins	cytoplasm
lpg2706	LpnScots2656	0.0157399	1.01295	30S ribosomal protein S9	Translation	cytoplasm
lpg1953	LpnScots1914	0.029941	1.01662	ORF legC4	ORFs of unknown function (unique)	cytoplasm
lpg1060	LpnScots1038	0.0214314	1.01664	cold shock domain family protein, COG1278: cold shock proteins	Detoxification / adaptation	cytoplasm
lpg1906	LpnScots1868	0.0197959	1.01673	transporting ATPase	Transport and binding	cytoplasm
lpg2839	LpnScots2779	0.0218021	1.01861	SsrA (tmRNA) binding protein (small protein B), protein quality control system smpB	Protein fate / hydrolases / secretion, Signal transduction / other regulatory functions, Translation	cytoplasm
lpg1361	LpnScots1335	0.0130356	1.01912	general secretion pathway protein LspH xcpU	Protein fate / hydrolases / secretion	inner membrane
	LpnScots3201	0.0214659	1.01947	weiss_lpr0057_132-179	Small regualtory RNA (sRNA)
lpg0393	LpnScots382	0.0290765	1.01956	ORF hypothetical protein	ORFs of unknown function (unique)	inner membrane
lpg2487	LpnScots2439	0.000394409	1.02158	deoxyuridinetriphosphatase (deoxyuridine 5'-triphosphate nucleotidohydrolase) dut	Nucleotide Metabolism	inner membrane
lpg0798	LpnScots778	0.00247668	1.02351	small ORF (128aa)	ORFs of unknown function (unique)	outer membrane
lpg0769	LpnScots750	0.0119363	1.02381	hypothetical	Unknown / hypothetical proteins	inner membrane
lpg0489	LpnScots478	0.0135812	1.02418	hypothetical (endonuclease?)COG2827	Unknown / hypothetical proteins	cytoplasm
lpg0773	LpnScots754	0.0371453	1.02694	polysaccharide ABC transporter, ATP binding protein (O-antigen export system)	Transport and binding, Protein fate / hydrolases / secretion	cytoplasm
lpg0825	LpnScots805	0.0258099	1.02821	peptidase, M23/M37 family	Protein fate / hydrolases / secretion	inner membrane
lpg0404	LpnScots393	0.0280231	1.03172	amino acid antiporter (glutamate/gamma-aminobutyrate antiporter)	Transport and binding	inner membrane
lpg0238	LpnScots237	0.0265824	1.03375	glycine betaine aldehyde dehydrogenase gbsA	Amino Acid Metabolism	cytoplasm
lpg1986	LpnScots1947	0.0183965	1.03383	ORF hypothetical protein	ORFs of unknown function (unique)	cytoplasm
lpg1419	LpnScots1393	0.0283733	1.03807	3-phosphoshikimate 1-carboxyvinyltransferase (5-enolpyruvoylshikimate-3-phosphate synthase) (prephenate dehydrogenase / 3-phosphoshikimate 1-carboxyvinyltransferase)	Amino Acid Metabolism	inner membrane
lpg1825	LpnScots1796	0.00924455	1.04021	acyl CoA C-acetyltransferase (acetoacetyl CoA thiolase) (thiolase) atoB	Lipid Metabolism, Amino Acid Metabolism, Carbohydrate Metabolism, Biodegradation of Xenobiotics	cytoplasm
lpg2357	LpnScots2311	0.0262838	1.04145	O-sialoglycoprotein endopeptidase gcp	Protein fate / hydrolases / secretion	inner membrane
lpg0426	LpnScots415	0.00567047	1.04231	cold shock protein CspH cspD	Detoxification / adaptation	cytoplasm
lpg2718	LpnScots2667	0.00938656	1.04312	ORF wipA	ORFs of unknown function (unique)	cytoplasm
lpg1685	LpnScots1657	0.0039592	1.04446	ORF hypothetical protein	ORFs of unknown function (unique)	cytoplasm
lpg1653	LpnScots1625	0.0398722	1.04659	D-xylose-proton symporter (galactose-proton symport) (sugar transport permease protein)	Transport and binding	inner membrane
lpg0339	LpnScots328	0.0229778	1.04703	50S ribosomal protein L14 rplN	Translation	cytoplasm
lpg2314	LpnScots2268	0.00477228	1.04824	dihydropicolinate synthase	Amino Acid Metabolism	inner membrane
lpg1456	LpnScots1430	0.00629017	1.04874	23S rRNA (uracil-5-)methyltransferase RumA (RNA methyltransferase)	DNA/RNA degradation / restriction, Translation	cytoplasm
lpg1553	LpnScots1527	0.0069699	1.04892	septum site determining protein MinC (FtsZ assembly inhibitor) minC	Chemotaxis / motility / cell division, Signal transduction / other regulatory functions	cytoplasm
lpg0932	LpnScots911	0.0023168	1.04961	shikimate kinase	Amino Acid Metabolism	cytoplasm
lpg2766	LpnScots2709	0.00506977	1.05057	GTP cyclohydrolase I folE2	Metabolism of Cofactors and Vitamins	cytoplasm
lpg0823	LpnScots803	0.00280151	1.05186	Neurogenic locus notch protein homolog precursor	Named proteins of general function	outer membrane
lpg1743	LpnScots1714	0.00763514	1.05217	Fis transcriptional activator (factor for inversion stimulation) (DNA-binding protein) fis	Transcription factors / DNA binding proteins	cytoplasm
lpg1846	LpnScots1817	9.47601e-05	1.05527	glutathione synthetase gshB	Amino Acid Metabolism, Metabolism of Other Amino Acids	cytoplasm
lpg1409	LpnScots1383	0.0153823	1.05669	hypothetical	Unknown / hypothetical proteins	cytoplasm
lpg1582	LpnScots1556	0.00474467	1.05962	hypothetical COG1376	Unknown / hypothetical proteins	cytoplasm
lpg0427	LpnScots416	0.00314408	1.0615	diadenosine tetraphosphate (Ap4A) hydrolase,histidine triad family protein	Named proteins of general function	cytoplasm
lpg1228	LpnScots1204	0.00635544	1.06563	hypothetical COG4804	Unknown / hypothetical proteins	cytoplasm
lpg1116	LpnScots1094	0.00557043	1.06566	chitinase (exochitinase) aminosugars metabolism?	Protein fate / hydrolases / secretion	inner membrane
lpg0730	LpnScots711	0.0487857	1.06572	transmembrane permease	Transport and binding	inner membrane
lpg0942	LpnScots921	0.0339412	1.06619	GTP-binding protein Era	Signal transduction / other regulatory functions	cytoplasm
lpg2353	LpnScots2307	0.0242639	1.07086	NUDIX hydrolase (MutT/nudix family protein) (nucleoside diphosphate hydrolase?) yrfE	Metabolism of Complex Carbohydrates, Metabolism of Cofactors and Vitamins	inner membrane
lpg1416	LpnScots1390	0.0198382	1.0714	purine nucleoside phosphorylase II (uridine phosphorylase Udp2)	Nucleotide Metabolism	cytoplasm
lpg0503	LpnScots492	0.0351147	1.07353	undecaprenyl diphosphate synthetase (undecaprenyl pyrophosphate synthetase) uppS	Named proteins of general function	cytoplasm
lpg2804	LpnScots2744	0.0113087	1.07425	ORF lem29	ORFs of unknown function (unique)	inner membrane
	LpnScots3241	0.00912156	1.07658	LprC_0902_49-97	Small regualtory RNA (sRNA)
	LpnScots3171	0.021936	1.07792	weiss_lpr0004_54-98	Small regualtory RNA (sRNA)
lpg1403	LpnScots1377	0.0335059	1.07911	hypothetical (transcriptional repressor?) (molecular chaperone?) COG2377	Unknown / hypothetical proteins	inner membrane
lpg2674	LpnScots2624	0.00872409	1.07917	DotD (TraH)	Transport and binding, Toxin production / other pathogen functions, Protein fate / hydrolases / secretion	outer membrane
lpg0328	LpnScots317	0.0230206	1.07995	30S ribosomal protein S10 rpsJ	Translation	cytoplasm
lpg3000	LpnScots2937	0.00685147	1.08121	ORF hypothetical protein	ORFs of unknown function (unique)	inner membrane
lpg1549	LpnScots1523	0.0202086	1.08155	ORF hypothetical protein	ORFs of unknown function (unique)	cytoplasm
lpg0359	LpnScots348	0.0105996	1.08378	acyl carrier protein acpP	Named proteins of general function	inner membrane
lpg2580	LpnScots2530	0.0383863	1.08407	glutaryl CoA dehydrogenase gcdH	Lipid Metabolism, Amino Acid Metabolism, Biodegradation of Xenobiotics	cytoplasm
lpg1999	LpnScots1960	0.0237748	1.08425	pterin 4 alpha carbinolamine dehydratase COG2154	Named proteins of general function	cytoplasm
lpg2872	LpnScots2811	0.0294693	1.08522	(di)nucleoside polyphosphate hydrolase (MutT/nudix family protein)	Metabolism of Complex Carbohydrates, Metabolism of Cofactors and Vitamins	inner membrane
lpg2673	LpnScots2623	0.0296776	1.08576	N6-adenine specific methylase (DNA methylase)	Metabolism of Cofactors and Vitamins, Lipid Metabolism, Amino Acid Metabolism, Metabolism of Other Amino Acids, Biodegradation of Xenobiotics	cytoplasm
lpg2473	LpnScots2425	0.0399443	1.0916	hydrogenase expression/formation protein HypC hypC	Transport and binding	cytoplasm
	LpnScots3175	0.00323079	1.09915	weiss_1251785R_1-45	Small regualtory RNA (sRNA)
lpg2602	LpnScots2552	0.0448368	1.09927	conserved domain protein	Unknown / hypothetical proteins	cytoplasm
lpg0900	LpnScots879	0.00738099	1.10119	hypothetical (AsmA?) (outer membrane assembly protein) LPS biogenesis?	Unknown / hypothetical proteins	periplasmic space
lpg0541	LpnScots529	0.00285409	1.10165	protein product; similar to probable membrane protein YdgA of Escherichia coli	Unknown / hypothetical proteins	inner membrane
lpg2623	LpnScots2573	0.00527963	1.10431	transmembrane protein	Unknown / hypothetical proteins	inner membrane
lpg1182	LpnScots1160	0.012506	1.10438	2-dehydro-3-deoxyphosphonooctonate aldolase kdsA	Metabolism of Complex Carbohydrates	inner membrane
lpg2299	LpnScots2253	0.0299883	1.11056	ATP-dependent RNA helicase (RNA polymerase associated) HepA hepA	Signal transduction / other regulatory functions	cytoplasm
lpg1346	LpnScots1320	0.0136543	1.11059	DNA polymerase III, delta subunit holA	Nucleotide Metabolism, Replication and Repair	inner membrane
lpg2356	LpnScots2310	0.00195075	1.11328	transmembrane protein	Unknown / hypothetical proteins	inner membrane
lpg0316	LpnScots305	0.00461856	1.11859	preprotein translocase, SecE subunit secE	Protein fate / hydrolases / secretion	inner membrane
lpg0676	LpnScots657	0.00712902	1.1198	protein product; similar to unknown protein	Unknown / hypothetical proteins	cytoplasm
lpg2986	LpnScots2923	0.0117289	1.12265	ATP synthase F0, B subunit atpF	Energy Metabolism	periplasmic space
lpg0046	LpnScots46	0.00762005	1.12387	small ORF (132aa)	ORFs of unknown function (unique)	cytoplasm
	LpnScots3197	0.0070001	1.12424	weiss_lpr0071_262-306	Small regualtory RNA (sRNA)
lpg2544	LpnScots2496	0.0224527	1.12486	membrane-bound lytic murein transglycosylase A mltA	Cell envelope synthesis, Metabolism of Complex Carbohydrates	periplasmic space
lpg2438	LpnScots2391	0.0109135	1.12748	florfenicol efflux pump (multidrug resistance transporter, drug resistance transporter, Bcr/CflA family protein)	Transport and binding, Toxin production / other pathogen functions	inner membrane
	LpnScots3027	0.0199772	1.12832	psRNA_lpg0775_204_131-177	Small regualtory RNA (sRNA)
lpg1400	LpnScots1374	0.00359918	1.13065	DNA polymerase III, delta prime subunit holB	Nucleotide Metabolism, Replication and Repair	cytoplasm
lpg2267	LpnScots2224	0.0224075	1.13077	prolidase (aryldialkylphosphatase) (Xaa-pro dipeptidase)	Protein fate / hydrolases / secretion	cytoplasm
lpg2137	LpnScots2095	0.00582369	1.13081	calmodulin-dependent protein kinase legK2	Signal transduction / other regulatory functions	cytoplasm
lpg0450	LpnScots439	0.0268134	1.13382	IcmK (DotH) (TraN)	Transport and binding, Toxin production / other pathogen functions, Protein fate / hydrolases / secretion	periplasmic space
lpg1609	LpnScots1581	0.0164373	1.13388	gamma-glutamyl phosphate reductase	Amino Acid Metabolism	inner membrane
lpg2465	LpnScots2417	0.0011824	1.13573	SidD sidD	Toxin production / other pathogen functions	cytoplasm
lpg1514	LpnScots1488	0.00573239	1.13892	lipoprotein (inner membrane protein) (type I secretion system LssA)	Transport and binding, Toxin production / other pathogen functions, Protein fate / hydrolases / secretion	inner membrane
lpg2865	LpnScots2804	0.00978887	1.14111	6-pyruvoyl tetrahydropterin synthase, putative	Metabolism of Cofactors and Vitamins	cytoplasm
lpg2005	LpnScots1966	0.000610795	1.14143	small ORF (137aa)	ORFs of unknown function (unique)	inner membrane
lpg0677	LpnScots658	0.0034168	1.14177	small ORF (88aa)	ORFs of unknown function (unique)	cytoplasm
lpg1538	LpnScots1512	0.0184768	1.14269	poly(A) polymerase I (tRNA nucleotidyltransferase/poly(A) polymerase) pcnB	Transcription	inner membrane
lpg2856	LpnScots2796	0.0325922	1.14389	hypothetical (von Willebrand factor type A domain protein), regulatory?	Signal transduction / other regulatory functions	inner membrane
lpg0719	LpnScots700	0.000417293	1.14394	valyl tRNA synthase valS	Amino Acid Metabolism, Translation	inner membrane
lpg2529	LpnScots2481	0.00326072	1.14924	ORF lem27	ORFs of unknown function (unique)	cytoplasm
lpg1412	LpnScots1386	0.0252494	1.14925	thioredoxin trxA3	Named proteins of general function	cytoplasm
lpg0821	LpnScots801	0.0090553	1.15048	lipopolysaccharide biosynthesis glycosyltransferase (beta 1,4-glucosyltransferase) (UDP glucose-lipooligosaccharide beta 1,4-glucosyltransferase)	Metabolism of Complex Carbohydrates, Metabolism of Complex Lipids	cytoplasm
lpg2735	LpnScots2683	0.0156724	1.15101	porphobilinogen deaminase (hydroxymethylbilane synthesis)	Metabolism of Cofactors and Vitamins	cytoplasm
lpg2945	LpnScots2883	0.00375545	1.15167	lipid A-disaccharide synthase lpxB	Metabolism of Complex Carbohydrates	cytoplasm
lpg2386	LpnScots2339	0.0341507	1.15383	ORF hypothetical protein	ORFs of unknown function (unique)	cytoplasm
lpg1988	LpnScots1949	0.0138402	1.15537	dihydrofolate reductase	Metabolism of Cofactors and Vitamins	cytoplasm
lpg0065	LpnScots65	0.00162602	1.15755	ORF hypothetical protein	ORFs of unknown function (unique)	cytoplasm
lpg1539	LpnScots1513	0.045136	1.15981	2-amino-4-hydroxy-6-hydroxymethyldihydropteridine pyrophosphokinase FolK (folate biosynthesis)	Metabolism of Cofactors and Vitamins	cytoplasm
lpg0609	LpnScots590	0.0239898	1.16179	alanyl tRNA synthetase alaS	DNA/RNA degradation / restriction, Translation	cytoplasm
lpg0407	LpnScots396	0.0228263	1.16465	ORF hypothetical protein	ORFs of unknown function (unique)	periplasmic space
lpg1957	LpnScots1918	0.0150464	1.16556	ebhA protein	Named proteins of general function	cytoplasm
lpg2809	LpnScots2749	0.0312549	1.16807	aminopeptidase N pepN	Metabolism of Other Amino Acids	cytoplasm
lpg1542	LpnScots1516	0.00347987	1.16969	PQQ (pyrrolo quinoline) enzyme repeat domain protein (dehydrogenase cofactor) (serine/threonine protein kinase?) (lipoprotein?)	Named proteins of general function	inner membrane
lpg2450	LpnScots2402	0.0150179	1.171	integral membrane protein (zinc uptake?)	Named proteins of general function	inner membrane
lpg0110	LpnScots109	0.00850263	1.17249	ORF hypothetical protein	ORFs of unknown function (unique)	cytoplasm
lpg2573	LpnScots2524	0.00866902	1.17428	transposase (resolvase, DNA invertase) (resolvase/integrase)	Viral functions / Phage / Transposases	cytoplasm
lpg0395	LpnScots384	0.00115226	1.17754	50S ribosomal protein L19 rplS	Translation	cytoplasm
lpg0341	LpnScots330	0.00079809	1.18054	50S ribosomal protein L5	Translation	cytoplasm
lpg0117	LpnScots116	0.00124342	1.18351	glycine cleavage system H protein (carrier of aminomethyl moiety) gcvH	Amino Acid Metabolism	cytoplasm
	LpnScots3004	0.00479358	1.18366	psRNA_lpg0122_74_2-48	Small regualtory RNA (sRNA)
	LpnScots3101	0.00404587	1.18578	psRNA_lpg2358_64_7-54	Small regualtory RNA (sRNA)
lpg2513	LpnScots2465	0.0161311	1.193	RND multidrug efflux membrane fusion protein	Transport and binding	inner membrane
lpg1974	LpnScots1935	0.00576563	1.19365	major outer membrane protein	Toxin production / other pathogen functions	outer membrane
lpg1499	LpnScots1473	0.0436536	1.19642	ORF hypothetical protein	ORFs of unknown function (unique)	inner membrane
lpg0285	LpnScots284	0.0104539	1.201	ORF lem2	ORFs of unknown function (unique)	inner membrane
lpg0969	LpnScots948	0.00750887	1.20135	ORF hypothetical protein	ORFs of unknown function (unique)	cytoplasm
lpg0666	LpnScots647	0.0367363	1.20396	conserved hypothetical protein	Unknown / hypothetical proteins	cytoplasm
lpg1410	LpnScots1384	0.00234841	1.20396	transcriptional regulatory protein (lipoprotein)	Transcription factors / DNA binding proteins	outer membrane
lpg0598	LpnScots579	0.0233976	1.20511	small ORF (139aa) (hypothetical?) COG4446	Unknown / hypothetical proteins	inner membrane
lpg2592	LpnScots2542	0.0199973	1.20539	conserved hypothetical protein	Unknown / hypothetical proteins	inner membrane
lpg2516	LpnScots2468	0.0106994	1.20799	major facilitator family transporter (sugar transport, multidrug efflux)	Transport and binding	inner membrane
lpg2224	LpnScots2181	0.00150213	1.21075	UVB-resistance protein UVR8 ppgA	Named proteins of general function	cytoplasm
	LpnScots3183	0.0387502	1.21173	weiss_lpr0065_21-72	Small regualtory RNA (sRNA)
lpg1676	LpnScots1648	0.042184	1.21435	phosphoribosylformylglycinamidine synthase I (FGAM synthase I) purQ	Nucleotide Metabolism	cytoplasm
lpg2407	LpnScots2360	0.0342682	1.218	small ORF (101aa)	ORFs of unknown function (unique)	cytoplasm
lpg0540	LpnScots528	0.0121877	1.21841	major facilitator family transporter (multidrug efflux transporter)	Transport and binding	inner membrane
lpg1546	LpnScots1520	0.0202722	1.2187	fimbrial biogenesis and twitching motility protein PilF	Transport and binding, Chemotaxis / motility / cell division	outer membrane
lpg0757	LpnScots738	0.0466331	1.21999	dTDP-6-deoxy-L-mannose dehydrogenase (dTDP-4-dehydrorhamnose reductase) RmlD (dTDP-4-keto-L-rhamnose reductase)	Nucleotide Metabolism	cytoplasm
lpg2999	LpnScots2936	0.0369822	1.22013	CG6763 gene product (eukaryotic homologs?) legP	Unknown / hypothetical proteins	outer membrane
lpg0345	LpnScots334	0.0131001	1.22296	50S ribosomal protein L18 rplR	Translation	cytoplasm
lpg1681	LpnScots1653	0.030846	1.2268	small ORF (105aa)	ORFs of unknown function (unique)	inner membrane
lpg0616	LpnScots597	0.00765154	1.22882	GTP cyclohydrolase I PLUS perhaps regulatory protein: fused protein?	Named proteins of general function	cytoplasm
lpg0944	LpnScots923	0.0067658	1.22957	ORF hypothetical protein	ORFs of unknown function (unique)	cytoplasm
lpg1175	LpnScots1153	0.0318675	1.23008	hydrolase (alpha/beta fold family) (aromatic hydrocarbon catabolism)	Protein fate / hydrolases / secretion	inner membrane
lpg0746	LpnScots727	0.0396754	1.23466	IraAB (proton/(oligo)peptide symporter)	Transport and binding	inner membrane
lpg2793	LpnScots2734	0.00108443	1.23566	LepA, interaptin lepA	Named proteins of general function	cytoplasm
lpg1558	LpnScots1532	0.00333934	1.2371	pyruvate dehydrogenase E1 alpha subunit (pyruvate/2-oxoglutarate dehydrogenase complex)	Carbohydrate Metabolism, Amino Acid Metabolism	cytoplasm
lpg1724	LpnScots1696	0.00370872	1.23779	septum site-determining protein MinD (cell division inhibitor (membrane ATPase) activates MinC) minD	Chemotaxis / motility / cell division, Signal transduction / other regulatory functions	inner membrane
	LpnScots3006	0.00249294	1.23857	psRNA_lpg0160_98_2-46	Small regualtory RNA (sRNA)
lpg2430	LpnScots2383	0.0161098	1.24058	2-(5-triphosphoribosyl)-3'-dephosphocoenzyme A synthase CitG (modifier of citrate lyase)" mdcB	Signal transduction / other regulatory functions, Energy Metabolism	inner membrane
lpg1229	LpnScots1205	0.0124494	1.24415	site specific recombinase (phage integrase)	Viral functions / Phage / Transposases	cytoplasm
lpg0501	LpnScots490	0.0321976	1.24456	phosphoglycerate mutase, 2,3-bisphosphoglycerate independent pgm	Carbohydrate Metabolism	inner membrane
lpg1108	LpnScots1086	0.0188763	1.25436	putative lipase	Protein fate / hydrolases / secretion	cytoplasm
lpg2344	LpnScots2298	0.00588797	1.25511	ORF hypothetical protein	ORFs of unknown function (unique)	inner membrane
lpg0924	LpnScots903	0.00121374	1.25712	alanine dehydrogenase ald	Energy Metabolism	inner membrane
lpg1842	LpnScots1813	0.0303772	1.25777	DNA dependent ATPase I and helicase II (DNA helicase II) uvrD	Replication and Repair	cytoplasm
lpg1854	LpnScots1825	0.00654022	1.25816	enoyl reductase (NADH dependent enoyl ACP reductase) (enoyl [acyl carrier protein] reductase (NADH2)) fabI	Lipid Metabolism	inner membrane
	LpnScots3193	0.00784825	1.2602	weiss_lpr0067_26-78	Small regualtory RNA (sRNA)
lpg2739	LpnScots2687	5.2697e-05	1.26132	cation efflux system protein (cobalt zinc cadmium resistance protein CzcD)	Transport and binding	inner membrane
lpg2764	LpnScots2707	0.0236597	1.26429	inorganic pyrophosphatase ppa	Named proteins of general function	inner membrane
lpg1316	LpnScots1291	0.0145972	1.26433	ORF hypothetical protein	ORFs of unknown function (unique)	inner membrane
lpg1575	LpnScots1549	0.00940226	1.2645	esterase (4-hydroxybenzoyl-CoA thioesterase family active site)	Biodegradation of Xenobiotics	cytoplasm
lpg0791	LpnScots772	0.00164234	1.27149	macrophage infectivity potentiator (mip) mip	Toxin production / other pathogen functions	periplasmic space
lpg1664	LpnScots1636	0.00330843	1.2718	penicillin binding protein 1C, peptidoglycan biosynthesis	Cell envelope synthesis, Metabolism of Complex Carbohydrates	inner membrane
lpg0043	LpnScots43	0.0142063	1.27232	hypothetical (membrane protein, amino acid transporter?)	Unknown / hypothetical proteins	inner membrane
lpg2354	LpnScots2308	0.0332237	1.27369	(oxygen-independent) coproporphyrinogen III oxidase	Metabolism of Cofactors and Vitamins	cytoplasm
lpg0346	LpnScots335	0.00403131	1.27614	30S ribosomal protein S5 rpsE	Translation	inner membrane
lpg0839	LpnScots819	0.00546429	1.27862	hydrolase, HAD superfamily, subfamily III A (low specificity phosphatase) (highly similar to ABC transporter, permease protein YrbI of Escherichia coli )	Transport and binding, Protein fate / hydrolases / secretion	inner membrane
lpg0637	LpnScots618	0.000904305	1.27938	major facilitator family transporter (multidrug efflux transporter)	Transport and binding	inner membrane
lpg0287	LpnScots286	0.00546595	1.281	translation elongation factor P (EF-P) efp	Translation	cytoplasm
lpg0634	LpnScots615	0.00640696	1.28448	ORF hypothetical protein	ORFs of unknown function (unique)	inner membrane
lpg0683	LpnScots664	0.0348542	1.28459	transmembrane protein COG0842 ABC-type multidrug transport system (nitrate ABC transporter permease)	Transport and binding	inner membrane
lpg0704	LpnScots685	0.0334163	1.2852	enhanced entry protein EnhA enhA	Toxin production / other pathogen functions	inner membrane
lpg2890	LpnScots2829	0.00716736	1.28613	glucose inhibited division protein B gidB	Chemotaxis / motility / cell division	cytoplasm
lpg2565	LpnScots2517	0.0285888	1.28764	transposase ORF-A (IS-type)	Viral functions / Phage / Transposases	cytoplasm
lpg0826	LpnScots806	0.0194512	1.28821	exonuclease VII, large subunit xseA	DNA/RNA degradation / restriction	cytoplasm
lpg0325	LpnScots314	0.00322269	1.28984	30S ribosomal protein S7 rpS7	Translation	cytoplasm
lpg2942	LpnScots2880	0.0485337	1.29006	ORF hypothetical protein	ORFs of unknown function (unique)	outer membrane
lpg0800	LpnScots780	0.0149292	1.29054	L-aspartate oxidase nadB1	Amino Acid Metabolism, Metabolism of Cofactors and Vitamins	inner membrane
lpg0513	LpnScots502	0.0178675	1.29345	seryl tRNA synthetase serS	Amino Acid Metabolism, Translation	cytoplasm
lpg1479	LpnScots1453	0.00973601	1.29474	potassium efflux system KefA (integral membrane protein)	Transport and binding	inner membrane
lpg1851	LpnScots1822	0.00310298	1.29513	ORF lem14	ORFs of unknown function (unique)	cytoplasm
lpg1429	LpnScots1403	0.0287952	1.29565	ORF hypothetical protein	ORFs of unknown function (unique)	cytoplasm
lpg2914	LpnScots2852	0.00260716	1.29687	hypothetical (transcriptional regulator cro/cI family), bacterial regulatory protein (MerR family)	Transcription factors / DNA binding proteins	cytoplasm
lpg0889	LpnScots868	0.00264821	1.29992	acyltransferase (endonuclease?)	Named proteins of general function	inner membrane
lpg0033	LpnScots33	0.00880398	1.31051	ORF hypothetical protein	ORFs of unknown function (unique)	cytoplasm
lpg1378	LpnScots1352	0.00578163	1.31097	proton/peptide symporter (POT) family protein (proton/oligopeptide transporter) (di-tripeptide transporter)	Transport and binding	inner membrane
lpg2446	LpnScots2399	0.0085507	1.31307	small ORF (92aa)	ORFs of unknown function (unique)	cytoplasm
	LpnScots3091	0.0353859	1.31431	psRNA_lpg2244_92_42-90	Small regualtory RNA (sRNA)
lpg0027	LpnScots27	0.0276952	1.31603	low affinity inorganic phosphate transporter pit	Transport and binding	inner membrane
lpg0612	LpnScots593	0.0433231	1.31815	alcohol dehydrogenase (NADP-dependent, zinc-type) (oxidoreductase, zinc-binding)	Carbohydrate Metabolism, Metabolism of Complex Lipids, Biodegradation of Xenobiotics	cytoplasm
lpg2168	LpnScots2126	0.0102998	1.31856	acetyltransferase, GNAT family	Named proteins of general function	cytoplasm
lpg1304	LpnScots1279	0.00390171	1.32025	tryptophan synthetase, beta subunit	Amino Acid Metabolism	cytoplasm
lpg0507	LpnScots496	0.00560714	1.32246	outer membrane protein OmpH	Named proteins of general function	periplasmic space
lpg0030	LpnScots30	0.0274963	1.33047	ORF hypothetical protein	ORFs of unknown function (unique)	cytoplasm
lpg1678	LpnScots1650	0.00152535	1.33076	phosphoribosylformylglycinamidine synthase II (FGAM synthase II) purL2	Nucleotide Metabolism	cytoplasm
lpg1934	LpnScots1895	0.0362322	1.33245	hypothetical (HipA transcription factor?) (stringent stress response, cell division?)	Signal transduction / other regulatory functions, Transcription factors / DNA binding proteins	cytoplasm
	LpnScots3159	0.00966729	1.33342	weiss_lpr0023_186-238	Small regualtory RNA (sRNA)
lpg1841	LpnScots1812	0.00174939	1.33384	27 kDa outer membrane protein com1	Named proteins of general function	periplasmic space
lpg1642	LpnScots1614	0.0384996	1.33719	SidB, RTX (repeat in toxin) cytotoxin sidB	Toxin production / other pathogen functions	inner membrane
lpg2526	LpnScots2478	0.00177315	1.33879	ORF hypothetical protein	ORFs of unknown function (unique)	cytoplasm
lpg0920	LpnScots899	0.0112263	1.33879	phosphatidylglycerophosphatase B (Pap2)	Metabolism of Complex Lipids	inner membrane
lpg1711	LpnScots1683	0.00542831	1.33918	ribosome recycling factor (ribosome releasing factor) frr	Translation	cytoplasm
lpg2488	LpnScots2440	0.0211874	1.34142	phosphopantothenoylcysteine decarboxylase/phosphopantothenate-cysteine ligase (flavoprotein)	Metabolism of Cofactors and Vitamins	inner membrane
lpg2358	LpnScots2312	0.00720885	1.34353	30S ribosomal protein S21 rpsU	Translation	cytoplasm
lpg0946	LpnScots925	0.000872803	1.34378	pyridoxal phosphate biosynthetic protein PdxJ (pyridoxine biosynthesis) pdxJ	Metabolism of Cofactors and Vitamins	cytoplasm
lpg1588	LpnScots1562	0.00374957	1.34397	ORF legC6	ORFs of unknown function (unique)	inner membrane
lpg1722	LpnScots1694	0.0483602	1.3457	GMP synthetase guaA	Nucleotide Metabolism, Amino Acid Metabolism	inner membrane
lpg0332	LpnScots321	0.0194527	1.34704	50S ribosomal protein L2	Translation	cytoplasm
	LpnScots3132	0.0205283	1.34793	psRNA_lpg2913_269_211-255	Small regualtory RNA (sRNA)
lpg1269	LpnScots1245	0.00176039	1.348	hypothetical	Unknown / hypothetical proteins	cytoplasm
	LpnScots3138	0.0172446	1.34837	psRNA_trRNA_422_281-328	Small regualtory RNA (sRNA)
lpg0416	LpnScots405	0.0031612	1.34841	glucose-6-phosphate-1-dehydrogenase zwf	Carbohydrate Metabolism, Metabolism of Other Amino Acids	cytoplasm
lpg1552	LpnScots1526	0.0204693	1.34874	UDP-2,3-diacylglucosamine hydrolase	Metabolism of Complex Carbohydrates	cytoplasm
lpg1209	LpnScots1185	0.000585762	1.34972	conserved hypothetical protein	Unknown / hypothetical proteins	cytoplasm
lpg1715	LpnScots1687	0.00192161	1.35214	16 kD immunogenic protein	Named proteins of general function	periplasmic space
lpg1545	LpnScots1519	0.0128388	1.35267	DNA-binding protein, putative	Transcription factors / DNA binding proteins	inner membrane
lpg1194	LpnScots1171	0.0484038	1.35291	imidazoleglycerol-phosphate synthase, cyclase subunit HisF	Amino Acid Metabolism	cytoplasm
lpg0650	LpnScots631	0.000610716	1.35665	50S ribosomal protein L31 rpmE	Translation	cytoplasm
lpg1580	LpnScots1554	0.0334663	1.35746	cytochrome b-561 transmembrane protein	Energy Metabolism	inner membrane
lpg1740	LpnScots1711	0.000671296	1.35758	small ORF (154aa)	ORFs of unknown function (unique)	outer membrane
lpg1367	LpnScots1341	0.0411685	1.36188	1-aminocyclopropane-1-carboxylate deaminase	Carbohydrate Metabolism	cytoplasm
lpg0355	LpnScots344	0.00914227	1.36381	50S ribosomal protein L17 rplQ	Translation	cytoplasm
lpg2213	LpnScots2170	0.0040497	1.36486	hemin binding protein Hbp	Transport and binding	periplasmic space
lpg0448	LpnScots437	0.00902574	1.36578	IcmM (DotJ)	Transport and binding, Toxin production / other pathogen functions, Protein fate / hydrolases / secretion	inner membrane
lpg0506	LpnScots495	0.0024348	1.36847	outer membrane protein (bacterial surface antigen family)	Named proteins of general function	cytoplasm
lpg1373	LpnScots1347	0.0274273	1.37018	ribonuclease HII rnhB	DNA/RNA degradation / restriction	inner membrane
lpg1303	LpnScots1278	0.0160255	1.37037	phosphoribosyl anthranilate isomerase (N-5'-phosphoribosyl) anthranilate isomerase trpF	Amino Acid Metabolism	inner membrane
lpg0227	LpnScots226	0.000376114	1.37696	ORF Ceg7	ORFs of unknown function (unique)	inner membrane
lpg2861	LpnScots2800	0.00803483	1.37969	nitrogen regulation protein (transcriptional regulator involved in nitrogen regulation?), COG0042: tRNA-dihydrouridine synthase B	Transcription factors / DNA binding proteins, Metabolism of Other Amino Acids, Translation	inner membrane
	LpnScots3072	0.0100941	1.38137	psRNA_lpg1832_353_118-167	Small regualtory RNA (sRNA)
lpg2891	LpnScots2830	0.0129504	1.38301	sporulation initiation inhibitor protein Soj, chromosome partitioning protein ParA soj	Chemotaxis / motility / cell division	cytoplasm
	LpnScots3153	0.0138125	1.38475	weiss_lpr0003_66-110	Small regualtory RNA (sRNA)
lpg2411	LpnScots2364	0.00130084	1.38644	ORF lem24	ORFs of unknown function (unique)	cytoplasm
lpg2352	LpnScots2306	0.0132662	1.38857	malate dehydrogenase mdh	Carbohydrate Metabolism, Energy Metabolism	cytoplasm
lpg2375	LpnScots2328	0.0168036	1.38874	small ORF (157aa)	ORFs of unknown function (unique)	cytoplasm
lpg1020	LpnScots998	0.0295575	1.38942	chemiosmotic efflux system B protein A (silver efflux pump)	Transport and binding	inner membrane
lpg2543	LpnScots2495	0.0123319	1.39207	ORF hypothetical protein	ORFs of unknown function (unique)	cytoplasm
lpg2878	LpnScots2817	0.0283279	1.39209	cobalt/magnesium uptake transporter corA	Transport and binding	inner membrane
lpg2987	LpnScots2924	0.018595	1.39239	ATP synthase F0, C subunit atpE	Energy Metabolism	inner membrane
lpg0360	LpnScots349	0.00895571	1.39541	3-hydroxymyristoyl/3-hydroxydecanoyl-(acyl carrier protein) dehydratases fabA	Named proteins of general function	cytoplasm
lpg0494	LpnScots483	0.000102372	1.3991	argininosuccinate synthase argG	Amino Acid Metabolism	cytoplasm
lpg2695	LpnScots2645	0.00406434	1.40063	heptosyl transferase, glycosyltransferase family 9 protein (saccharide biosynthesis regulatory protein) (lipopolysaccharide biosynthesis)	Cell envelope synthesis, Metabolism of Complex Carbohydrates	inner membrane
	LpnScots3217	0.0158162	1.4026	weiss_lpr0064_41-86	Small regualtory RNA (sRNA)
lpg0664	LpnScots645	0.00342047	1.40279	D-ribulose-5-phosphate-3-epimerase rpe+G736	Carbohydrate Metabolism, Energy Metabolism	cytoplasm
lpg0865	LpnScots845	0.00120145	1.40456	outer membrane lipoprotein	Named proteins of general function	outer membrane
lpg2539	LpnScots2491	0.0310322	1.40457	small ORF (135aa)	ORFs of unknown function (unique)	cytoplasm
lpg1436	LpnScots1410	0.0146614	1.4071	ORF hypothetical protein	ORFs of unknown function (unique)	inner membrane
lpg1861	LpnScots1830	0.000264867	1.40831	ATP-dependent Clp protease, proteolytic subunit ClpP clpP	Detoxification / adaptation, Protein fate / hydrolases / secretion	inner membrane
lpg0767	LpnScots748	0.0291007	1.40915	hypothetical	Unknown / hypothetical proteins	inner membrane
lpg0146	LpnScots145	0.00357743	1.40988	transposase B, TnpA, ISR508 transposase OrfB protein tISRso8b	Viral functions / Phage / Transposases	cytoplasm
lpg2638	LpnScots2588	0.0314749	1.41028	ORF hypothetical protein	ORFs of unknown function (unique)	cytoplasm
lpg0548	LpnScots535	0.0176503	1.41106	phosphopantetheine adenylyltransferase (lipopolysaccharide synthesis) kdtB+G443	Metabolism of Cofactors and Vitamins	inner membrane
lpg0149	LpnScots148	0.0493559	1.41112	ORF hypothetical protein	ORFs of unknown function (unique)	cytoplasm
lpg1667	LpnScots1639	0.0258901	1.41156	conserved hypothetical protein	Unknown / hypothetical proteins	outer membrane
lpg2238	LpnScots2195	0.0156323	1.41157	transmembrane protein	Unknown / hypothetical proteins	inner membrane
lpg0708	LpnScots689	6.79752e-06	1.41374	IcmL homolog	Toxin production / other pathogen functions, Protein fate / hydrolases / secretion	outer membrane
lpg1754	LpnScots1725	0.0277681	1.41563	ORF hypothetical protein	ORFs of unknown function (unique)	inner membrane
lpg0728	LpnScots709	0.00452617	1.41628	thiamine monophosphate kinase (AIR synthase) thiL	Metabolism of Cofactors and Vitamins	cytoplasm
lpg0731	LpnScots712	0.0411871	1.41658	hypothetical protein	Unknown / hypothetical proteins	outer membrane
lpg0926	LpnScots905	0.00274791	1.42039	ORF hypothetical protein	ORFs of unknown function (unique)	cytoplasm
lpg2702	LpnScots2652	0.0440353	1.42346	stringent starvation protein A (transcription activator) sspA	Toxin production / other pathogen functions, Transcription factors / DNA binding proteins	cytoplasm
lpg0293	LpnScots292	0.0092347	1.42501	long chain acyl-CoA dehydrogenase (oxidoreductase, acyl CoA-dehydrogenase family)	Lipid Metabolism, Metabolism of Complex Lipids	inner membrane
lpg0923	LpnScots902	0.00200045	1.42658	electron transfer flavoprotein, alpha subunit etfA-2	Energy Metabolism	inner membrane
lpg1834	LpnScots1805	0.0410161	1.42761	ATP binding protein, permease protein (D-methionine transport system permease protein) metI	Transport and binding	inner membrane
lpg2659	LpnScots2609	0.019456	1.42986	ATPase N2B (nucleotide (GTP) binding protein), COG1485	Signal transduction / other regulatory functions	cytoplasm
lpg1084	LpnScots1062	0.0016315	1.43089	hypothetical (cytosolic protein)	Named proteins of general function	cytoplasm
	LpnScots3045	0.0270896	1.43193	psRNA_lpg1154_187_126-173	Small regualtory RNA (sRNA)
lpg2283	LpnScots2240	0.00391412	1.43209	small ORF (132aa)	ORFs of unknown function (unique)	cytoplasm
lpg0078	LpnScots77	0.0110312	1.43549	2-octaprenyl-6-methoxyphenol hydroxylase (UbiH protein) ubiH	Metabolism of Cofactors and Vitamins	inner membrane
lpg1069	LpnScots1047	0.0250256	1.43717	similar to AbiD phage protein	Viral functions / Phage / Transposases	inner membrane
lpg2277	LpnScots2234	0.0266545	1.43823	O-methyltransferase, SAM-dependent	Metabolism of Cofactors and Vitamins, Lipid Metabolism, Amino Acid Metabolism, Metabolism of Other Amino Acids, Biodegradation of Xenobiotics	inner membrane
lpg0138	LpnScots137	0.0107949	1.43888	glyceraldehyde 3-phosphate dehydrogenase gap	Carbohydrate Metabolism, Metabolism of Other Amino Acids	cytoplasm
lpg0621	LpnScots602	0.0213189	1.43909	SidA sidA	Toxin production / other pathogen functions	inner membrane
lpg0011	LpnScots11	0.0157935	1.44101	thiol-disulfide oxidoreductase ResA (thioredoxin) (cytochrome c biogenesis protein YpxA) resA	Energy Metabolism	periplasmic space
lpg1106	LpnScots1084	0.00129771	1.443	ORF hypothetical protein	ORFs of unknown function (unique)	cytoplasm
lpg0056	LpnScots56	0.0200883	1.44799	ORF hypothetical protein	ORFs of unknown function (unique)	cytoplasm
lpg2361	LpnScots2315	0.0105021	1.44848	RNA polymerase sigma 70 factor (sigma factor RpoD) rpoD	Transcription factors / DNA binding proteins	cytoplasm
lpg1689	LpnScots1661	0.00367786	1.4491	23.7 kDa protein	Named proteins of general function	inner membrane
lpg0840	LpnScots820	0.00584136	1.44952	polysialic acid capsule expression protein (carbohydrate isomerase) (KpsF/GutQ family protein)	Cell envelope synthesis, Metabolism of Complex Carbohydrates	periplasmic space
lpg2387	LpnScots2340	0.0113351	1.44972	plasminogen activator (coagulase/fibrinolysin) (outer membrane protease E) pla	Protein fate / hydrolases / secretion	outer membrane
lpg1832	LpnScots1803	0.0220649	1.45145	small ORF (138aa) (similar to putative VirA/G regulated VirK gene of Agrobacterium?)	Toxin production / other pathogen functions	outer membrane
lpg1318	LpnScots1293	0.00338913	1.45291	ORF hypothetical protein	ORFs of unknown function (unique)	inner membrane
lpg1648	LpnScots1620	0.00194311	1.45582	signal peptide protein (integral membrane or exported protein?)	Named proteins of general function	periplasmic space
lpg0594	LpnScots575	0.000648352	1.45658	ORF hypothetical protein	ORFs of unknown function (unique)	cytoplasm
	LpnScots3172	0.00756085	1.45945	weiss_lpr0063_48-95	Small regualtory RNA (sRNA)
lpg3002	LpnScots2939	0.0189293	1.46292	inner membrane protein, 60 kDa	Named proteins of general function	inner membrane
lpg1541	LpnScots1515	0.0452736	1.46354	GTP-binding protein EngA engA	Signal transduction / other regulatory functions	inner membrane
lpg1704	LpnScots1676	0.0364332	1.46433	SOS (error prone) mutagenesis protein UmuD (RumA)	Replication and Repair	cytoplasm
lpg1559	LpnScots1533	0.000971905	1.46464	pyruvate dehydrogenase E1 beta subunit (pyruvate decarboxylase E1) (pyruvate/2-oxoglutarate dehydrogenase complex)	Carbohydrate Metabolism, Amino Acid Metabolism	cytoplasm
lpg1534	LpnScots1508	0.0114951	1.46474	glutamate-1-semialdehyde-2,1-aminomutase hemL	Metabolism of Cofactors and Vitamins	cytoplasm
lpg1347	LpnScots1321	0.0315403	1.47288	rare lipoprotein B	Named proteins of general function	outer membrane
lpg1576	LpnScots1550	0.00154789	1.47341	Holliday junction DNA helicase RuvB ruvB	Replication and Repair	cytoplasm
lpg2710	LpnScots2660	0.0283767	1.477	phenylalanyl tRNA synthetase, beta subunit pheT	Amino Acid Metabolism, Translation	cytoplasm
lpg2959	LpnScots2897	0.0487107	1.48276	conserved hypothetical protein	Unknown / hypothetical proteins	outer membrane
	LpnScots3156	0.000187274	1.48534	weiss_413498R_108-152	Small regualtory RNA (sRNA)
lpg2595	LpnScots2545	0.0035703	1.48566	peptide deformylase (polypeptide deformylase) def	Protein fate / hydrolases / secretion, Translation	cytoplasm
lpg0700	LpnScots681	0.00433202	1.48589	protein-L-isoaspartate-O-methyltransferase pcm	Named proteins of general function	cytoplasm
lpg1314	LpnScots1289	0.000787431	1.4859	hypothetical (endonuclease?)	Unknown / hypothetical proteins	cytoplasm
lpg0691	LpnScots672	0.0351096	1.48837	DNA topoisomerase IV subunit B (DNA gyrase subunit B) parE	Replication and Repair	cytoplasm
lpg0593	LpnScots574	0.00131547	1.49289	5-formyltetrahydrofolate cyclo-ligase	Metabolism of Cofactors and Vitamins	inner membrane
lpg0886	LpnScots865	0.0259673	1.49301	sodium:dicarboxylate symporter (neutral amino acid (glutamate) transporter) (proton/sodium-glutamate symport protein)	Transport and binding	inner membrane
	LpnScots3090	0.0328688	1.49414	psRNA_lpg2209_96_1-55	Small regualtory RNA (sRNA)
lpg2148	LpnScots2106	0.0183616	1.49436	ORF hypothetical protein	ORFs of unknown function (unique)	cytoplasm
lpg2509	LpnScots2461	0.0243478	1.49718	SdeD	Toxin production / other pathogen functions	cytoplasm
lpg0166	LpnScots165	0.00133545	1.49984	hypothetical (integral membrane protein) (methyl-independent mismatch repair protein)	Named proteins of general function	inner membrane
lpg1581	LpnScots1555	0.0185633	1.5017	NAD-glutamate dehydrogenase	Energy Metabolism, Amino Acid Metabolism	cytoplasm
lpg2006	LpnScots1967	0.0207391	1.50403	ABC transporter ATP binding protein uup-A	Transport and binding	inner membrane
lpg1459	LpnScots1433	0.00671214	1.50452	aspartate aminotransferase (aminotransferase, N-succinyldiaminopimelate aminotransferase) AspC yfdZ	Amino Acid Metabolism	cytoplasm
lpg1342	LpnScots1316	0.0370616	1.50674	FolC bifunctional protein (folylpolyglutamate synthase/dihydrofolate synthase) folC	Metabolism of Cofactors and Vitamins	inner membrane
lpg1082	LpnScots1060	0.0264084	1.50698	small ORF (135aa)	ORFs of unknown function (unique)	inner membrane
lpg0709	LpnScots690	0.00517915	1.5073	formiminoglutamase (arginase family protein)	Amino Acid Metabolism	cytoplasm
lpg1321	LpnScots1296	0.000913524	1.50759	oxidoreductase (dehydrogenase)	Named proteins of general function	cytoplasm
lpg2245	LpnScots2202	0.00241583	1.50773	C4-dicarboxylate transport protein (Na+/H+ dicarboxylate symporter) dctA	Transport and binding	inner membrane
lpg2572	LpnScots2523	0.0268769	1.50863	ORF hypothetical protein	ORFs of unknown function (unique)	cytoplasm
lpg0544	LpnScots532	0.0183569	1.50927	small ORF (62aa)	ORFs of unknown function (unique)	inner membrane
lpg0272	LpnScots271	0.000611093	1.51364	cysteine transferase	Transport and binding	cytoplasm
lpg2601	LpnScots2551	0.0394353	1.51403	conserved hypothetical protein	Unknown / hypothetical proteins	inner membrane
lpg2842	LpnScots2782	0.00334272	1.51432	PhoH protein (ATPase) (phosphate starvation inducible protein)	Detoxification / adaptation	cytoplasm
lpg1694	LpnScots1666	0.01661	1.51643	transposase IS630 family (transposase ISA1083)	Viral functions / Phage / Transposases	cytoplasm
lpg1183	LpnScots1161	0.00625706	1.51647	ORF hypothetical protein	Unknown / hypothetical proteins	inner membrane
lpg1181	LpnScots1159	0.00749957	1.51673	CTP synthase PyrG	Nucleotide Metabolism	inner membrane
lpg2828	LpnScots2768	0.000831411	1.51833	ORF hypothetical protein	ORFs of unknown function (unique)	inner membrane
lpg1560	LpnScots1534	0.0292716	1.52108	dihydrolipoamide acetyltransferase (pyruvate/2-oxoglutarate dehydrogenase complex)	Carbohydrate Metabolism	inner membrane
lpg2884	LpnScots2823	0.000696219	1.52191	ORF hypothetical protein	ORFs of unknown function (unique)	inner membrane
lpg0092	LpnScots91	0.0407319	1.52354	(exo)ribonuclease R (virulence-associated protein VacB), competence protein vacB	Transport and binding, Toxin production / other pathogen functions, DNA/RNA degradation / restriction	cytoplasm
lpg2934	LpnScots2872	0.0129519	1.52357	transcription termination factor rho	Transcription	cytoplasm
lpg2298	LpnScots2252	0.00443083	1.52385	inclusion membrane protein A legC7/ylfA	Named proteins of general function	inner membrane
lpg0890	LpnScots869	0.00145554	1.52536	cystathionine beta-lyase (cystathionine gamma lyase) metC	Amino Acid Metabolism, Metabolism of Other Amino Acids, Energy Metabolism	cytoplasm
	LpnScots3026	0.00495407	1.52948	psRNA_lpg0734_101_35-85	Small regualtory RNA (sRNA)
	LpnScots3215	0.0376027	1.53374	weiss_lpr0007_10-62	Small regualtory RNA (sRNA)
lpg0047	LpnScots47	0.0484488	1.53689	chloramphenicol acetyltransferase (highly similar to antibiotic acetyltransferase)	Detoxification / adaptation	inner membrane
lpg2660	LpnScots2610	0.00348891	1.538	transmembrane protein (esterase/lipase/thioesterase family active site?) (alpha/beta hydrolase?)	Named proteins of general function	cytoplasm
lpg1149	LpnScots1127	0.0260735	1.53909	ORF hypothetical protein	ORFs of unknown function (unique)	inner membrane
lpg0968	LpnScots947	0.00158351	1.54206	ORF hypothetical protein	ORFs of unknown function (unique)	cytoplasm
lpg1849	LpnScots1820	0.000664079	1.54267	small ORF (93aa)?	ORFs of unknown function (unique)	outer membrane
lpg2403	LpnScots2356	0.00809934	1.54464	ORF hypothetical protein	ORFs of unknown function (unique)	inner membrane
lpg1632	LpnScots1604	0.00222124	1.54752	glycosyltransferase (sulfolipid sulfoquinovosyldiacylglycerol biosynthesis protein) (alpha-D-mannose-alpha(1-6)phosphatidyl myo-inositol monomannoside transferase	Metabolism of Complex Lipids	inner membrane
lpg1191	LpnScots1168	0.00518352	1.54939	glycosyl hydrolase family 3 (anhydromuramoyl peptide exo beta-N-acetylglucosaminidase) (beta-hexosaminidase)	Metabolism of Complex Carbohydrates	periplasmic space
lpg1519	LpnScots1493	0.014681	1.55617	purine/pyrimidine phosphoribosyltransferase (hypoxanthine phosphoribosyltransferase)	Nucleotide Metabolism	inner membrane
lpg1233	LpnScots1209	0.0271435	1.55885	ORF hypothetical protein	ORFs of unknown function (unique)	inner membrane
lpg2779	LpnScots2721	0.0224824	1.55905	NADH dehydrogenase I, K subunit (NADH-ubiquinone oxidoreductase, chain K) nuoK	Metabolism of Cofactors and Vitamins, Energy Metabolism	inner membrane
lpg2847	LpnScots2787	0.00911	1.55934	hypothetical protein	Unknown / hypothetical proteins	outer membrane
lpg3003	LpnScots2940	0.0348252	1.56272	conserved hypothetical protein TIGR00278, COG0759	Unknown / hypothetical proteins	cytoplasm
	LpnScots3094	0.03184	1.56429	psRNA_lpg2271_96_10-62	Small regualtory RNA (sRNA)
lpg2228	LpnScots2185	0.0184651	1.56768	3-oxoacyl (acyl carrier protein) synthase III	Lipid Metabolism	cytoplasm
lpg0368	LpnScots357	0.0485029	1.56777	ORF hypothetical protein	ORFs of unknown function (unique)	outer membrane
lpg0321	LpnScots310	0.00212199	1.56875	50S ribosomal protein L7/L12 rplL	Translation	inner membrane
lpg2887	LpnScots2826	0.0274839	1.56948	phosphomannose isomerase GDP mannose pyrophosphorylase (mannose-1-phosphate guanylyltransferase/mannose-6-phosphate isomerase) rfbA	Carbohydrate Metabolism	cytoplasm
lpg0785	LpnScots766	0.000785704	1.56991	acetyl CoA carboxylase, carboxyltransferase, alpha subunit accA	Lipid Metabolism, Biosynthesis of Secondary Metabolites, Carbohydrate Metabolism	inner membrane
lpg2460	LpnScots2412	0.00473332	1.57002	hypothetical	Unknown / hypothetical proteins	cytoplasm
lpg1591	LpnScots1565	0.00108878	1.57248	30S ribosomal protein S18 rpsR	Translation	cytoplasm
lpg1237	LpnScots1213	0.0334258	1.57368	type II restriction enzyme (Eco47II, Sau96I)	DNA/RNA degradation / restriction	cytoplasm
lpg1732	LpnScots1703	0.00377988	1.57787	quinone oxidoreductase (alcohol dehydrogenase, zinc containing) qor	Named proteins of general function	cytoplasm
lpg1189	LpnScots1166	0.0104264	1.58807	ORF hypothetical protein	ORFs of unknown function (unique)	inner membrane
lpg1737	LpnScots1708	0.00830258	1.58827	glutamyl/tRNA (Gln) amidotransferase, B subunit gatB	DNA/RNA degradation / restriction, Translation	cytoplasm
lpg2477	LpnScots2429	0.00418787	1.58883	high affinity nickel transport protein	Transport and binding	inner membrane
	LpnScots3063	0.0383007	1.59139	psRNA_lpg1770_96_5-49	Small regualtory RNA (sRNA)
	LpnScots3134	0.00140174	1.59246	psRNA_lpg2935_183_124-178	Small regualtory RNA (sRNA)
lpg1241	LpnScots1217	0.00233125	1.59367	conjugal transfer protein TraA traA	Transport and binding, Viral functions / Phage / Transposases	cytoplasm
lpg1654	LpnScots1626	0.0221722	1.5962	ORF hypothetical protein	ORFs of unknown function (unique)	cytoplasm
lpg1800	LpnScots1771	0.013091	1.59981	regulatory protein RecX	Transcription factors / DNA binding proteins	cytoplasm
lpg1362	LpnScots1336	0.0287167	1.6015	type II protein secretion LspG (general secretion pathway protein G) gspG	Protein fate / hydrolases / secretion	inner membrane
lpg1317	LpnScots1292	0.0136439	1.61129	ORF hypothetical protein	ORFs of unknown function (unique)	cytoplasm
lpg1351	LpnScots1325	0.000459435	1.6121	piperidine-6-carboxylate dehydrogenase (aldehyde dehydrogenase)	Carbohydrate Metabolism, Lipid Metabolism, Amino Acid Metabolism, Metabolism of Other Amino Acids, Metabolism of Complex Lipids, Biodegradation of Xenobiotics	inner membrane
lpg2692	LpnScots2642	0.0155177	1.61233	ORF hypothetical protein	ORFs of unknown function (unique)	inner membrane
lpg1850	LpnScots1821	0.0196912	1.61276	rhodanese domain protein (dinucleotide utilizing enzymes involved in molybdopterin and thiamine biosynthesis)	Metabolism of Cofactors and Vitamins	cytoplasm
lpg0758	LpnScots739	0.0231429	1.61544	dTDP-glucose 4,6-dehydratase RmlB rfbB	Nucleotide Metabolism, Biosynthesis of Secondary Metabolites	cytoplasm
lpg0371	LpnScots360	0.00204451	1.6189	hypothetical COG2914	Unknown / hypothetical proteins	cytoplasm
lpg2951	LpnScots2889	0.0140198	1.61891	cystathionine beta synthase (cysteine synthase)	Amino Acid Metabolism, Metabolism of Other Amino Acids, Energy Metabolism	inner membrane
lpg1714	LpnScots1686	0.00732123	1.6195	30S ribosomal protein S2 rpsB	Translation	cytoplasm
lpg1430	LpnScots1404	0.00154986	1.62023	4-hydroxybenzoate octaprenyltransferase UbiA	Metabolism of Cofactors and Vitamins	inner membrane
lpg1584	LpnScots1558	0.000841597	1.62063	(CDP-alcohol) phosphatidyltransferase (phosphatidylcholine synthase)	Amino Acid Metabolism, Metabolism of Complex Lipids	inner membrane
lpg0771	LpnScots752	0.0382314	1.62152	hypothetical	Unknown / hypothetical proteins	inner membrane
lpg2982	LpnScots2919	0.0285171	1.62269	H+-transporting two-sector ATPase, ATP synthase F1 subunit beta atpD	Energy Metabolism	cytoplasm
lpg1871	LpnScots1836	0.000459208	1.62428	signal peptidase I (lepB-1) lepB-1	Protein fate / hydrolases / secretion	inner membrane
lpg1286	LpnScots1261	0.000889492	1.62626	YebC (L. pneumophila) hypothetical (cytosolic protein?) TIGR01033	Named proteins of general function	cytoplasm
	LpnScots3236	0.00285681	1.62824	weiss_lpr0062_1-55	Small regualtory RNA (sRNA)
lpg0063	LpnScots63	0.0141079	1.62891	phospho-2-dehydro-3-deoxyheptonate aldolase (2-keto-3-deoxy-D-arabino-heptulosonate 7-phophate synthase) aroH	Amino Acid Metabolism	cytoplasm
lpg0017	LpnScots17	0.00909784	1.63031	ORF hypothetical protein	ORFs of unknown function (unique)	inner membrane
lpg1797	LpnScots1768	0.00119996	1.63719	ORF hypothetical protein	ORFs of unknown function (unique)	cytoplasm
lpg0428	LpnScots417	0.0124618	1.63768	glyoxylase domain hypothetical protein COG0346	Named proteins of general function	inner membrane
lpg2367	LpnScots2320	0.000932978	1.63777	ORF hypothetical protein	ORFs of unknown function (unique)	cytoplasm
lpg2002	LpnScots1963	0.00220796	1.63797	transmembrane protein YajC, preprotein translocase subunit yajC	Protein fate / hydrolases / secretion	inner membrane
lpg1867	LpnScots1832	0.00261751	1.63846	site specific recombinase, phage integrase	Viral functions / Phage / Transposases	inner membrane
lpg0124	LpnScots123	0.00233494	1.63937	cytochrome c4	Energy Metabolism	periplasmic space
lpg2282	LpnScots2239	0.00234463	1.64066	asparaginyl tRNA synthetase asnS	Amino Acid Metabolism, Translation	cytoplasm
lpg1824	LpnScots1795	0.000968688	1.64164	acyl CoA dehydrogenase (isovaleryl CoA dehydrogenase)	Amino Acid Metabolism	inner membrane
lpg1465	LpnScots1439	0.00292788	1.64255	ORF hypothetical protein	ORFs of unknown function (unique)	outer membrane
lpg0351	LpnScots340	0.00105666	1.6449	30S ribosomal protein S13 rpsM	Translation	inner membrane
lpg1070	LpnScots1048	0.0138731	1.64563	integrase (phage related) int	Viral functions / Phage / Transposases	cytoplasm
lpg2455	LpnScots2407	0.0050191	1.64826	ORF hypothetical protein	ORFs of unknown function (unique)	cytoplasm
lpg0590	LpnScots571	0.0135231	1.65261	competence related protein ComM (Mg(2+) chelatase) (two-component regulator) comM	Transport and binding, Signal transduction / other regulatory functions	cytoplasm
	LpnScots3209	0.00162875	1.6533	weiss_lpr0035_75-129	Small regualtory RNA (sRNA)
lpg0312	LpnScots2950	0.0324243	1.65335	tRNA-Gly	tRNA
lpg1406	LpnScots1380	0.000370236	1.65809	glycosyltransferase (dolichol phosphate mannosyltransferase) (polyprenol phosphate mannosyltransferase)	Metabolism of Complex Carbohydrates	inner membrane
lpg0702	LpnScots683	0.0181691	1.66018	threonine(-3-)dehydrogenase tdh	Amino Acid Metabolism	inner membrane
lpg2944	LpnScots2882	0.00195387	1.66201	UDP-3-O-[3-hydroxymyristoyl] glucosamine N-acyltransferase lpxD	Metabolism of Complex Carbohydrates	cytoplasm
lpg1334	LpnScots1308	0.0222833	1.66346	tRNA thiotransferase (tRNA-i(6) A37 modification enzyme MiaB)	DNA/RNA degradation / restriction, Translation	inner membrane
lpg2624	LpnScots2574	0.00334649	1.66406	transcription elongation factor GreA greA	Transcription	cytoplasm
lpg2670	LpnScots2620	0.00103772	1.66525	cell division membrane protein FtsY (signal recognition particle receptor) ftsY	Protein fate / hydrolases / secretion, Chemotaxis / motility / cell division	cytoplasm
lpg2637	LpnScots2587	0.00263896	1.66699	ORF hypothetical protein	ORFs of unknown function (unique)	cytoplasm
	LpnScots3169	0.00811001	1.66717	weiss_lpr0008_41-94	Small regualtory RNA (sRNA)
lpg2042	LpnScots2003	0.00422975	1.66746	outer membrane protein (34 kDa), TPR repeat	Toxin production / other pathogen functions	periplasmic space
lpg1085	LpnScots1063	0.00648594	1.66791	phage related integrase (site specific recombinase)	Viral functions / Phage / Transposases	cytoplasm
lpg1411	LpnScots1385	0.00247341	1.66793	adenylate kinase (ATP-AMP transphosphorylase) adK	Nucleotide Metabolism	cytoplasm
lpg0008	LpnScots8	0.00838679	1.66838	ORF hypothetical protein	ORFs of unknown function (unique)	inner membrane
lpg0851	LpnScots831	0.0330752	1.66855	membrane fusion protein (HlyD family secretion protein) secretion of drugs or toxins?	Protein fate / hydrolases / secretion	periplasmic space
	LpnScots3242	0.00200453	1.66896	LprD_2935_43-97	Small regualtory RNA (sRNA)
	LpnScots3009	0.0256649	1.66917	psRNA_lpg0227_90_47-91	Small regualtory RNA (sRNA)
lpg2265	LpnScots2222	0.00247412	1.67786	acyltransferase	Named proteins of general function	inner membrane
lpg0182	LpnScots181	0.00041468	1.67987	small ORF (150aa)	ORFs of unknown function (unique)	cytoplasm
lpg1882	LpnScots1844	0.00919829	1.6799	lactoylglutathione lyase gloA	Carbohydrate Metabolism	cytoplasm
lpg2503	LpnScots2455	0.0487945	1.68174	small ORF (106aa)	ORFs of unknown function (unique)	inner membrane
lpg0824	LpnScots804	0.0189985	1.68235	rhomboid family protein (integral membrane protein)	Named proteins of general function	inner membrane
lpg1458	LpnScots1432	0.00169369	1.68336	hypothetical membrane protein	Unknown / hypothetical proteins	cytoplasm
lpg2389	LpnScots2342	0.000822408	1.68576	catalase-peroxidase KatB	Amino Acid Metabolism, Energy Metabolism	cytoplasm
lpg1755	LpnScots1726	0.0128011	1.68629	transmembrane protein (protease?)	Named proteins of general function	inner membrane
lpg0712	LpnScots693	0.0135546	1.68643	similar to endo-1,4-beta-xylanase yjeA	Metabolism of Complex Carbohydrates	periplasmic space
lpg2564	LpnScots2516	0.0123202	1.69198	LvrA	Transport and binding, Toxin production / other pathogen functions	cytoplasm
	LpnScots3187	0.0314527	1.69323	weiss_lpr0051_16-60	Small regualtory RNA (sRNA)
lpg0091	LpnScots90	0.00500053	1.69394	conserved domain protein	Unknown / hypothetical proteins	periplasmic space
lpg2279	LpnScots2236	0.00323871	1.70027	fumarylacetoacetate hydrolase (aromatic amino acid degradation protein)	Amino Acid Metabolism	cytoplasm
lpg0680	LpnScots661	0.0275979	1.70429	dipeptidyl aminopeptidase/acylaminoacyl peptidase	Protein fate / hydrolases / secretion	cytoplasm
lpg2597	LpnScots2547	0.0357936	1.70461	DNA processing enzyme DprA (SMF family) (Rossman fold nucleotide binding protein)	DNA/RNA degradation / restriction	inner membrane
lpg1877	LpnScots1842	0.0111596	1.70832	deoxyguanosinetriphosphate (dGTP) triphosphohydrolase	Signal transduction / other regulatory functions	cytoplasm
	LpnScots3213	0.0200175	1.7118	weiss_lpr0029_39-92	Small regualtory RNA (sRNA)
lpg2859	LpnScots2798	0.00255395	1.71195	MoxR protein (ATPase) methanol dehydrogenase regulatory protein	Signal transduction / other regulatory functions	inner membrane
lpg2762	LpnScots2705	0.0223515	1.7129	ORF hypothetical protein	ORFs of unknown function (unique)	cytoplasm
lpg2970	LpnScots2908	0.00840836	1.71357	glycerophosphoryl diester phosphodiesterase	Metabolism of Complex Lipids	cytoplasm
lpg1124	LpnScots1102	0.00206249	1.71618	ORF hypothetical protein	ORFs of unknown function (unique)	cytoplasm
lpg1494	LpnScots1468	0.0064066	1.71712	small ORF (140aa) hypothetical	Unknown / hypothetical proteins	cytoplasm
lpg1610	LpnScots1582	0.00829615	1.71862	glutamate-5-kinase (gamma-glutamyl kinase) proB	Amino Acid Metabolism	inner membrane
lpg1126	LpnScots1104	0.0116795	1.71913	calcium-transporting ATPase	Transport and binding	inner membrane
lpg1111	LpnScots1089	0.0011599	1.72032	ORF hypothetical protein	ORFs of unknown function (unique)	inner membrane
lpg1193	LpnScots1170	0.00584043	1.72333	phosphoribosyl-ATP pyrophosphatase/phosphoribosyl AMP cyclohydrolase = histidine biosynthesis bifunctional protein hisI	Amino Acid Metabolism	inner membrane
lpg0158	LpnScots157	0.00263091	1.72596	hypothetical	Unknown / hypothetical proteins	cytoplasm
lpg0226	LpnScots225	0.00102829	1.72628	multidrug efflux protein, outer membrane component	Transport and binding	inner membrane
lpg1495	LpnScots1469	0.00218259	1.72704	small ORF (97aa)	ORFs of unknown function (unique)	cytoplasm
lpg2546	LpnScots2498	0.00730616	1.72897	hypothetical protein	Unknown / hypothetical proteins	cytoplasm
lpg0729	LpnScots710	0.0100051	1.73304	phosphatidylglycerophosphatase A (PgpA) pgpA	Metabolism of Complex Lipids	inner membrane
lpg0145	LpnScots144	0.0158299	1.73413	site specific recombinase ccrB	Viral functions / Phage / Transposases	cytoplasm
lpg1238	LpnScots1214	0.0353082	1.73583	ORF hypothetical protein	ORFs of unknown function (unique)	cytoplasm
lpg1801	LpnScots1772	0.00208008	1.73584	RecA bacterial DNA recombination protein (recombinase A) recA	Replication and Repair	inner membrane
lpg0649	LpnScots630	0.0372469	1.73756	exodeoxyribonuclease III xthA1	DNA/RNA degradation / restriction	cytoplasm
lpg0509	LpnScots498	0.0109764	1.73756	ORF sugar transporter family	Transport and binding	inner membrane
lpg0724	LpnScots705	0.0159652	1.73811	hypothetical lipoprotein; hyperosmotically inducible periplasmic protein (protein Y?)?	Named proteins of general function	outer membrane
lpg0434	LpnScots423	0.0010478	1.73823	ORF hypothetical protein	ORFs of unknown function (unique)	cytoplasm
lpg0978	LpnScots956	0.00204755	1.74613	ORF hypothetical protein	ORFs of unknown function (unique)	inner membrane
lpg1328	LpnScots1303	0.00383021	1.74675	conserved repeat domain protein legT	Unknown / hypothetical proteins	inner membrane
lpg2826	LpnScots2766	0.0039731	1.74703	unknown ceg34	Unknown / hypothetical proteins	cytoplasm
lpg0692	LpnScots673	0.0163043	1.75082	ABC type dipeptide/oligopeptide/nickel transport, ATPase (?) component (ABC transport, ATP binding component) dppF	Transport and binding	inner membrane
lpg0141	LpnScots140	0.0240814	1.7514	oligopeptidase A (zinc dependent oligopeptidase)	Protein fate / hydrolases / secretion	cytoplasm
lpg1167	LpnScots1145	0.00337755	1.7538	hypothetical (cytoplasmic protein)	Named proteins of general function	cytoplasm
lpg0750	LpnScots731	0.000352926	1.75385	imidazole glycerol phosphate synthase subunit HisH (IGP synthase) (glutamine amidotransferase) hisH	Amino Acid Metabolism	cytoplasm
lpg2275	LpnScots2232	0.000845553	1.75468	hypothetical	Unknown / hypothetical proteins	periplasmic space
lpg2772	LpnScots2715	0.0110879	1.76204	initiation factor IF2-beta (IF-2 gamma, IF-2 alpha) infB	Translation	cytoplasm
lpg0486	LpnScots475	0.0440689	1.76223	adenylosuccinate synthetase purA	Nucleotide Metabolism, Amino Acid Metabolism	cytoplasm
	LpnScots3115	0.0448098	1.76274	psRNA_lpg2553_231_128-181	Small regualtory RNA (sRNA)
lpg2790	LpnScots2993	0.0161627	1.76648	tRNA-Leu	tRNA
lpg0006	LpnScots6	0.0353981	1.76865	biosynthetic arginine decarboxylase speA	Amino Acid Metabolism	cytoplasm
lpg0147	LpnScots146	0.0014804	1.76906	transposase (IS911) (IS600)	Viral functions / Phage / Transposases	cytoplasm
lpg1537	LpnScots1511	0.00922243	1.77186	transport protein	Transport and binding	inner membrane
lpg1909	LpnScots1871	0.0138688	1.77188	ORF hypothetical protein	ORFs of unknown function (unique)	cytoplasm
lpg2293	LpnScots2247	0.0436718	1.77908	CDP-diacylglycerol--glycerol-3-phosphate 3-phosphatidyltransferase (phosphatidylglycerophosphate synthase) pgsA	Metabolism of Complex Lipids	inner membrane
lpg1529	LpnScots1503	0.0175004	1.78446	2-methylcitrate dehydratase PrpD prpD	Carbohydrate Metabolism	inner membrane
lpg2671	LpnScots2621	0.0195152	1.78539	zinc protease (peptidase, M16 family)	Protein fate / hydrolases / secretion	periplasmic space
lpg1738	LpnScots1709	0.0341015	1.78581	ORF hypothetical protein	ORFs of unknown function (unique)	outer membrane
lpg0352	LpnScots341	0.0014155	1.78588	30S ribosomal protein S11 rpsK	Translation	cytoplasm
lpg2321	LpnScots2275	0.00269369	1.78959	serine transporter sdaC	Transport and binding	inner membrane
lpg1620	LpnScots1592	0.00597026	1.7897	small ORF (146aa) beta lactamase repressor (transcriptional repressor CopY, MarR transcriptional repressor)	Transcription factors / DNA binding proteins	cytoplasm
lpg1239	LpnScots1215	0.00025362	1.7903	TraD (weak homology)	Transport and binding
lpg0552	LpnScots539	0.00109919	1.79337	suppressor of GroEL (SugE) chaperonin?, SMR (small drug resistance) family sugE	Transport and binding, Protein fate / hydrolases / secretion, Signal transduction / other regulatory functions	inner membrane
lpg3001	LpnScots2938	0.028933	1.79351	GTP binding protein in thiophene and furan oxidation (GTPase) thdF	Named proteins of general function	cytoplasm
lpg0076	LpnScots75	0.0105854	1.79431	conserved hypothetical protein	Unknown / hypothetical proteins	cytoplasm
lpg1593	LpnScots1567	0.000170519	1.79447	carbon storage regulator?	Named proteins of general function	cytoplasm
lpg0447	LpnScots436	0.010232	1.7954	LphA (DotK) (OmpA family protein) lphA	Transport and binding, Toxin production / other pathogen functions, Protein fate / hydrolases / secretion	outer membrane
lpg1992	LpnScots1953	0.000845364	1.79897	ORF hypothetical protein	ORFs of unknown function (unique)	inner membrane
lpg1363	LpnScots1337	0.0149685	1.79955	type II protein secretion LspF (general secretion pathway protein F) gspF	Protein fate / hydrolases / secretion	inner membrane
lpg0237	LpnScots236	0.00179815	1.79964	lipolytic enzyme (3-oxoadipate enol-lactone hydrolase family protein) (3-beta-ketoadipate enol-lactone hydrolase family protein) (predicted hydrolases or acyltransferases (alpha/beta hydrolase superfamily)) mhpC	Protein fate / hydrolases / secretion	cytoplasm
lpg1453	LpnScots1427	0.00240117	1.80124	ORF hypothetical protein	ORFs of unknown function (unique)	cytoplasm
lpg2475	LpnScots2427	0.0122099	1.80804	hydrogenase expression/formation protein (hydrogenase nickel incorporation protein HypB) hypB	Transport and binding	cytoplasm
lpg0768	LpnScots749	0.0116902	1.80843	spore coat polysaccharide biosynthesis protein E (N-acetylneuraminate synthesis) NeuB	Cell envelope synthesis, Chemotaxis / motility / cell division	cytoplasm
lpg0749	LpnScots730	0.0102159	1.80904	imidazole glycerol phosphate synthase, cyclase subunit HisF (IGP synthase) hisF	Amino Acid Metabolism	cytoplasm
	LpnScots3012	0.0279151	1.80947	psRNA_lpg0297_79_14-67	Small regualtory RNA (sRNA)
lpg1530	LpnScots1504	0.000419954	1.81257	2-methylcitrate synthase (citrate synthase PrpC)	Carbohydrate Metabolism	periplasmic space
lpg0762	LpnScots743	0.00612101	1.81316	O-antigen initiating glycosyl transferase group 4-UDP-N-acetylmuramyl pentapeptide phosphotransferase/(N-acetylgalactosaminyl transferase TrsF) (UDP-N-acetylglucosamine-1-phosphate transferase)	Metabolism of Complex Carbohydrates	inner membrane
lpg1971	LpnScots1932	0.00106108	1.81361	organic hydroperoxide resistance protein, COG1764:predicted redox protein, regulator of sulfide bond formation	Detoxification / adaptation	cytoplasm
lpg1544	LpnScots1518	0.0109904	1.81591	histidyl tRNA synthetase hisS	Amino Acid Metabolism, Translation	cytoplasm
lpg2967	LpnScots2905	0.00658053	1.81789	superoxide dismutase sodB	Detoxification / adaptation	cytoplasm
lpg0939	LpnScots918	0.00560633	1.82081	2-dehydro-3-deoxy-phosphogluconate aldolase eda	Carbohydrate Metabolism, Amino Acid Metabolism	cytoplasm
lpg0007	LpnScots7	0.00642183	1.82149	probable hydrolase (carbon-nitrogen hydrolase, beta-alanine synthetase, nitrilase, beta-ureidopropionase, pantothenase)	Named proteins of general function	cytoplasm
	LpnScots3074	0.00206226	1.82405	psRNA_lpg1893_261_210-254	Small regualtory RNA (sRNA)
lpg2296	LpnScots2250	0.00894703	1.82781	ORF hypothetical protein	ORFs of unknown function (unique)	cytoplasm
lpg0326	LpnScots315	0.00344736	1.82984	translation elongation factor G (EF-G) fusA	Translation	cytoplasm
lpg0518	LpnScots507	0.0164046	1.82991	ORF hypothetical protein	ORFs of unknown function (unique)	inner membrane
lpg0977	LpnScots955	0.00225461	1.83014	single strand DNA binding protein (ssb)	Replication and Repair	cytoplasm
lpg1753	LpnScots1724	0.0121048	1.83325	UDP-N-acetylmuramate:L-alanyl-gamma-D-glutamyl-meso-diaminopimelate ligase (murein peptide ligase) mpl	Cell envelope synthesis, Amino Acid Metabolism, Metabolism of Complex Lipids	periplasmic space
lpg1332	LpnScots1306	0.00179143	1.84049	hypothetical (inner membrane protein)	Named proteins of general function	inner membrane
lpg1178	LpnScots1156	0.007957	1.84135	riboflavin synthase, alpha subunit RibE ribE	Metabolism of Cofactors and Vitamins	cytoplasm
lpg2840	LpnScots2780	0.00117634	1.84224	AhpC/TSA family protein (bacterioferritin comigratory protein), antioxidant function?	Detoxification / adaptation	cytoplasm
lpg0102	LpnScots101	0.00265717	1.84284	3-oxoacyl-[acyl carrier protein] synthase (beta-ketoacyl synthase) fabF	Lipid Metabolism	cytoplasm
lpg1932	LpnScots1893	0.00398642	1.84427	small ORF (104aa)	ORFs of unknown function (unique)	cytoplasm
lpg1389	LpnScots1363	0.0165828	1.8443	tRNA (5 methylaminomethyl-2-thiouridylate) methyltransferase (tRNA methyltransferase)	DNA/RNA degradation / restriction, Translation	cytoplasm
lpg0832	LpnScots812	0.015646	1.84437	oxidoreductase dehydrogenase, short chain	Named proteins of general function	inner membrane
lpg1101	LpnScots1079	0.00502827	1.84457	ORF lem4	ORFs of unknown function (unique)	cytoplasm
lpg3004	LpnScots2941	0.00706724	1.84576	ribonuclease P protein component rnpA	DNA/RNA degradation / restriction, Translation	cytoplasm
lpg0895	LpnScots874	0.00682746	1.8494	ORF hypothetical protein	ORFs of unknown function (unique)	inner membrane
lpg2867	LpnScots2806	0.0111519	1.84947	COG0824 thioesterase (4-hydroxybenzoyl-CoA-thioesterase)	Biodegradation of Xenobiotics	cytoplasm
lpg2662	LpnScots2612	0.0174933	1.858	pantoate-beta-alanine ligase (pantothenate synthetase) panC	Metabolism of Other Amino Acids, Metabolism of Cofactors and Vitamins	cytoplasm
lpg0152	LpnScots151	0.0160584	1.86034	hypothetical (GCN5-related N-acetylase, acetyltransferase, GNAT family) (transcriptional regulator)	Named proteins of general function	cytoplasm
lpg0512	LpnScots501	0.00075623	1.86251	CrcB protein (transmembrane protein), chromosome condensation? camphor resistance?	Detoxification / adaptation, Chemotaxis / motility / cell division	inner membrane
lpg1153	LpnScots1131	0.0425633	1.86629	amine oxidase	Amino Acid Metabolism, Biosynthesis of Secondary Metabolites	inner membrane
lpg0409	LpnScots398	0.00319267	1.86955	hypothetical (SURF1 family) (cytochrome c oxidase assembly protein?)	Energy Metabolism	inner membrane
	LpnScots3069	0.00471822	1.87369	psRNA_lpg1810_276_147-193	Small regualtory RNA (sRNA)
lpg2029	LpnScots1990	0.00280487	1.87617	dihydroneopterin aldolase FolB, kinase? COG1539	Metabolism of Cofactors and Vitamins	cytoplasm
lpg2879	LpnScots2818	0.00340007	1.87675	ORF hypothetical protein	ORFs of unknown function (unique)	cytoplasm
lpg1414	LpnScots1388	0.00560791	1.87702	glycerol kinase (probable carbohydrate kinase)	Metabolism of Complex Lipids	cytoplasm
lpg1335	LpnScots1309	0.00337375	1.87718	major facilitator family transporter (permease) (multidrug efflux transporter)	Transport and binding	inner membrane
lpg2294	LpnScots2248	0.00839269	1.88509	hydrolase (haloacid dehalogenase family) (phosphoglycolate phosphatase)	Carbohydrate Metabolism	cytoplasm
lpg2838	LpnScots2778	0.00133831	1.88895	rhodanese domain protein (sulfuryltransferase), ubiquitin C-terminal hydrolase?	Protein fate / hydrolases / secretion	cytoplasm
lpg2658	LpnScots2608	0.00543386	1.88896	ferrous iron transporter A feoA	Transport and binding	cytoplasm
lpg0052	LpnScots52	0.0362146	1.88925	carboxyphosphoenolpyruvate phosphonomutase (carboxyvinyl-carboxyphosphonate phosphorylmutase) (methyl isocitric acid lyase) (phosphonomutase II) (PEP phosphonomutase)	Carbohydrate Metabolism	cytoplasm
lpg0618	LpnScots599	0.0120763	1.89268	3-methyladenine DNA glycosylase tag	DNA/RNA degradation / restriction	cytoplasm
lpg2963	LpnScots2901	0.0158761	1.89344	dihydroorotase, homodimeric type pyrC	Nucleotide Metabolism	cytoplasm
lpg2158	LpnScots2116	0.000275546	1.89694	phosphatidylethanolamine N-methyltransferase pmtA	Amino Acid Metabolism	cytoplasm
lpg0693	LpnScots674	0.0106402	1.89763	LigA (L. pneumophila infectivity gene) (interaptin)	Toxin production / other pathogen functions	cytoplasm
lpg2652	LpnScots2602	0.00425253	1.89845	50S ribosomal protein L25, ribosomal 5S rRNA E-loop binding protein	Translation	cytoplasm
lpg2320	LpnScots2274	0.00537297	1.90125	small ORF (157aa)	ORFs of unknown function (unique)	outer membrane
lpg2788	LpnScots2730	0.0486239	1.90565	NADH dehydrogenase I, B subunit (NADH-ubiquinone oxidoreductase, 20 kDa subunit) nuoB2	Metabolism of Cofactors and Vitamins, Energy Metabolism	cytoplasm
lpg0353	LpnScots342	0.018548	1.90745	30S ribosomal protein S4 rpsD	Translation	cytoplasm
	LpnScots3023	0.00478453	1.90917	psRNA_lpg0647_483_200-251	Small regualtory RNA (sRNA)
lpg2452	LpnScots2404	0.012004	1.90972	hypothetical protein legA14	Unknown / hypothetical proteins	inner membrane
lpg1390	LpnScots1364	0.00253724	1.912	small ORF (142aa)	ORFs of unknown function (unique)	cytoplasm
lpg0417	LpnScots406	0.00372816	1.91254	6-phosphogluconolactonase pgl	Carbohydrate Metabolism	cytoplasm
lpg1396	LpnScots1370	0.00163642	1.91692	acyl carrier protein (ACP) acpP	Named proteins of general function	cytoplasm
lpg0095	LpnScots94	0.000965527	1.91705	cytosolic IMP-GMP specific 5'-nucleotidase (cytosolic II)	Nucleotide Metabolism	cytoplasm
lpg0648	LpnScots629	0.00592498	1.92036	exodeoxyribonuclease III xth	DNA/RNA degradation / restriction	cytoplasm
lpg0218	LpnScots217	0.0309777	1.92429	phosphoribosylaminoimidazole carboxylase, catalytic subunit PurE purE	Nucleotide Metabolism	inner membrane
lpg1920	LpnScots1882	0.00943734	1.92823	tetraacyldisaccharide-1-P-4'-kinase lpxK	Metabolism of Complex Carbohydrates	cytoplasm
lpg1423	LpnScots1397	0.00164149	1.93109	TPR domain protein (heat shock protein) N-acetylglucosaminyl transferase	Detoxification / adaptation, Protein fate / hydrolases / secretion, Carbohydrate Metabolism, Metabolism of Complex Carbohydrates, Metabolism of Complex Lipids	periplasmic space
lpg2650	LpnScots2600	0.00365506	1.93118	50S ribosomal protein L27 rpmA	Translation	cytoplasm
lpg0478	LpnScots467	0.0161418	1.93568	50S ribosomal protein L33 rpL33	Translation	cytoplasm
lpg0829	LpnScots809	0.000105597	1.9382	two component histidine kinase, GGDEF domain protein/EAL domain protein (sensory box) (c-di-GMP phosphodiesterase A?)	Signal transduction / other regulatory functions	inner membrane
lpg0591	LpnScots572	0.0102782	1.94062	hypothetical COG2960	Unknown / hypothetical proteins	cytoplasm
lpg1156	LpnScots1134	0.000305583	1.94066	aminopeptidase (leucine aminopeptidase)	Protein fate / hydrolases / secretion	periplasmic space
lpg0298	LpnScots297	0.00186197	1.94119	peptidyl-prolyl cis-trans isomerase D (survival protein SurA) surA	Toxin production / other pathogen functions	inner membrane
lpg1835	LpnScots1806	0.00852301	1.94516	29 kDa immunogenic protein (L. pneumophila), lipoprotein (ABC transporter, substrate binding protein) (D-methionine-binding lipoprotein)	Transport and binding	outer membrane
	LpnScots3186	0.0146583	1.94645	weiss_lpr0060_208-252	Small regualtory RNA (sRNA)
lpg2233	LpnScots2190	0.00486351	1.94978	acyl carrier protein	Named proteins of general function	cytoplasm
lpg0962	LpnScots941	0.00646846	1.94992	DNA polymerase III, alpha subunit dnaE	Replication and Repair	inner membrane
lpg0797	LpnScots2960	0.000327314	1.95018	tRNA-Met	tRNA
lpg2202	LpnScots2159	0.0140421	1.95266	uncharacterized conserved hypothetical protein COG1371	Unknown / hypothetical proteins	periplasmic space
lpg2248	LpnScots2205	0.00584669	1.95374	ORF lem21	ORFs of unknown function (unique)	inner membrane
lpg1066	LpnScots1044	0.00258579	1.95613	ORF hypothetical protein	ORFs of unknown function (unique)	cytoplasm
lpg1699	LpnScots1671	0.00173915	1.95732	3-demethylubiquinone-9 3-methyltransferase UbiG	Metabolism of Cofactors and Vitamins	cytoplasm
lpg2199	LpnScots2156	0.00141915	1.95971	ORF hypothetical protein	ORFs of unknown function (unique)	inner membrane
lpg2004	LpnScots1965	0.0361902	1.96096	S-adenosylmethionine:tRNA ribosyltransferase-isomerase queA	DNA/RNA degradation / restriction, Translation	cytoplasm
lpg2200	LpnScots2157	0.00267192	1.96163	ORF cegC4	ORFs of unknown function (unique)	cytoplasm
lpg2903	LpnScots2841	0.0127309	1.96771	ubiquinone/menaquinone biosynthesis methyltransferase UbiE	Metabolism of Cofactors and Vitamins	cytoplasm
lpg1965	LpnScots1926	0.0274141	1.97317	hypothetical protein lirE	Unknown / hypothetical proteins	cytoplasm
lpg1563	LpnScots1537	0.023629	1.97337	ORF hypothetical protein	ORFs of unknown function (unique)	cytoplasm
lpg1943	LpnScots1904	0.00126285	1.97382	small ORF (85aa) hypothetical	Unknown / hypothetical proteins	cytoplasm
lpg1958	LpnScots1919	0.0261699	1.97851	FLJ00180 protein legL5	Unknown / hypothetical proteins	cytoplasm
lpg1822	LpnScots1793	0.00125545	1.97894	ORF hypothetical protein	ORFs of unknown function (unique)	inner membrane
lpg0219	LpnScots218	0.000781926	1.98441	hypothetical	Unknown / hypothetical proteins	cytoplasm
lpg0070	LpnScots69	0.000661258	1.98544	aspartate aminotransferase A aatA	Amino Acid Metabolism, Energy Metabolism, Biosynthesis of Secondary Metabolites	cytoplasm
lpg1771	LpnScots1742	0.0294049	1.98869	peptide maturation protein PmbA (microcin (peptide antibiotic) processing peptidase I) pmbA	Named proteins of general function	inner membrane
lpg2787	LpnScots2729	0.0227255	1.99021	NADH dehydrogenase I, C subunit (NADH-ubiquinone oxidoreductase, chain C) nuoC	Metabolism of Cofactors and Vitamins, Energy Metabolism	cytoplasm
lpg2374	LpnScots2327	0.0187968	1.99543	mannose-6-phosphate isomerase	Carbohydrate Metabolism	cytoplasm
lpg1431	LpnScots1405	0.00303786	2.00201	outer membrane lipoprotein?	Named proteins of general function	inner membrane
lpg1701	LpnScots1673	0.00649158	2.00452	kinectin 1 (kinesin receptor) legC3	Named proteins of general function	inner membrane
lpg1215	LpnScots1191	0.0235568	2.00678	oxygen-dependent coproporphyrinogen III oxidase hemF	Metabolism of Cofactors and Vitamins	cytoplasm
	LpnScots3170	0.00441584	2.01042	weiss_lpr0072_37-89	Small regualtory RNA (sRNA)
lpg1144	LpnScots1122	0.00030358	2.01169	ORF CegC3	ORFs of unknown function (unique)	outer membrane
lpg1770	LpnScots1741	0.0327754	2.02203	translation initiation factor IF-1 infA	Translation	cytoplasm
lpg1662	LpnScots1634	0.0230431	2.02342	putative transport protein	Transport and binding	inner membrane
lpg2651	LpnScots2601	0.0183559	2.0236	50S ribosomal protein L21 rplU	Translation	cytoplasm
lpg0374	LpnScots363	0.00178641	2.03287	adenylate cyclase? (ATP-pyrophosphate lyase?) lipoprotein?	Unknown / hypothetical proteins	outer membrane
lpg2935	LpnScots2873	0.00150018	2.03484	RSc1188; probable thioredoxin 1 (redox factor) protein trxA	Energy Metabolism	cytoplasm
lpg1735	LpnScots1706	0.0140149	2.03616	glutamyl/tRNA (Gln) amidotransferase, C subunit gatC	DNA/RNA degradation / restriction, Translation	cytoplasm
lpg1869	LpnScots1834	0.00470194	2.03868	ribonuclease III (dsRNA-specific ribonuclease) (RNAse III, dsRNA) rnc	DNA/RNA degradation / restriction	inner membrane
lpg2661	LpnScots2611	0.0383342	2.04243	3-methyl-2-oxobutanoate hydroxymethyltransferase (ketopantoate hydroxymethyltransferase) panB	Metabolism of Cofactors and Vitamins	inner membrane
lpg0467	LpnScots456	0.00639053	2.04288	zinc metalloprotease (hemagglutinin/protease)	Toxin production / other pathogen functions, Protein fate / hydrolases / secretion	periplasmic space
	LpnScots3061	0.00323501	2.04633	psRNA_lpg1697_420_231-277	Small regualtory RNA (sRNA)
	LpnScots3113	0.0125862	2.05009	psRNA_lpg2545_395_23-72	Small regualtory RNA (sRNA)
	LpnScots3226	0.00127574	2.05095	weiss_411143F_355-401	Small regualtory RNA (sRNA)
lpg0584	LpnScots565	0.000860566	2.06062	hypothetical (phosphate transport regulator?)	Unknown / hypothetical proteins	cytoplasm
lpg2043	LpnScots2004	0.00333295	2.06622	peptidoglycan associated lipoprotein	Named proteins of general function	outer membrane
lpg1395	LpnScots1369	0.00325381	2.06748	3-oxoacyl-(acyl carrier protein) reductase fabG	Lipid Metabolism	cytoplasm
lpg0082	LpnScots81	0.00214761	2.06983	hypothetical	Unknown / hypothetical proteins	inner membrane
lpg1280	LpnScots1255	0.00684003	2.07836	malate oxidoreductase (NAD linked malic enzyme) (malate dehydrogenase, decarboxylating) sfcA	Carbohydrate Metabolism	inner membrane
lpg0290	LpnScots289	0.00188925	2.07981	lipoprotein	Named proteins of general function	outer membrane
lpg1074	LpnScots1052	0.0384978	2.08181	hypothetical	Unknown / hypothetical proteins	cytoplasm
lpg1720	LpnScots1692	0.00726809	2.08508	protein-PII uridylyltransferase glnD	Signal transduction / other regulatory functions	cytoplasm
lpg0356	LpnScots345	0.000563202	2.08589	single strand binding protein ssb	Replication and Repair	inner membrane
lpg2976	LpnScots2913	0.00718405	2.09226	ORF hypothetical protein	ORFs of unknown function (unique)	inner membrane
lpg0748	LpnScots729	0.00174573	2.0951	LPS biosynthesis protein (pseudaminic acid biosynthesis and flagellin acetamidinic modification?)	Cell envelope synthesis, Metabolism of Complex Lipids	cytoplasm
lpg2542	LpnScots2494	0.0209104	2.09949	small ORF (163aa)	ORFs of unknown function (unique)	inner membrane
lpg2545	LpnScots2497	0.00454404	2.10069	small ORF (96aa)	ORFs of unknown function (unique)	inner membrane
	LpnScots3154	0.00216238	2.10182	weiss_2206262R_261-311	Small regualtory RNA (sRNA)
lpg2289	LpnScots2246	0.0136233	2.10209	ORF hypothetical protein	ORFs of unknown function (unique)	cytoplasm
lpg0555	LpnScots2955	0.00412141	2.10614	tRNA-Gly	tRNA
lpg2404	LpnScots2357	0.0052871	2.11109	ORF hypothetical protein	ORFs of unknown function (unique)	cytoplasm
lpg1391	LpnScots1365	0.00316037	2.11178	50S ribosomal protein L32 rpmF	Translation	cytoplasm
lpg0682	LpnScots663	0.0212913	2.1125	ABC transporter ATP-binding protein (ABC-type multidrug transport system, ATPase component) (daunorubicin resistance)	Transport and binding	cytoplasm
lpg0756	LpnScots737	0.0044648	2.11494	RmlC protein (dTDP-6-deoxy-D-glucose-3,5-epimerase)	Nucleotide Metabolism	cytoplasm
lpg2278	LpnScots2235	0.00395856	2.11764	4-hydroxyphenylpyruvate dioxygenase (legiolysin) oxidoreductase protein (hemolysin) hpd	Amino Acid Metabolism	cytoplasm
lpg1110	LpnScots1088	0.00155282	2.1178	ORF lem5	ORFs of unknown function (unique)	cytoplasm
lpg2292	LpnScots2984	0.00758819	2.11922	tRNA-Gly	tRNA
lpg2046	LpnScots2007	7.59819e-05	2.11923	ABC transporter, ATP binding protein	Transport and binding	inner membrane
lpg0406	LpnScots395	0.00355839	2.12326	hypothetical (carboxymuconolactonase decarboxylase family protein)	Named proteins of general function	cytoplasm
lpg2519	LpnScots2471	0.00375742	2.12422	ORF hypothetical protein	ORFs of unknown function (unique)	cytoplasm
	LpnScots3099	0.00595947	2.12504	psRNA_lpg2344_247_101-152	Small regualtory RNA (sRNA)
lpg1489	LpnScots1463	0.00364482	2.13109	ORF hypothetical protein	ORFs of unknown function (unique)	cytoplasm
lpg1509	LpnScots1483	0.00380406	2.13247	D-alanyl-D-alanine carboxypeptidase	Protein fate / hydrolases / secretion	inner membrane
lpg1186	LpnScots1163	0.0260364	2.13774	competence lipoprotein ComL	Transport and binding	periplasmic space
lpg1710	LpnScots1682	0.00334051	2.14006	small ORF (121aa)	ORFs of unknown function (unique)	periplasmic space
	LpnScots3020	0.00253724	2.14045	psRNA_lpg0612_177_22-67	Small regualtory RNA (sRNA)
lpg0335	LpnScots324	0.00371925	2.14283	30S ribosomal protein S3 rpsC	Translation	cytoplasm
lpg2160	LpnScots2118	0.00183464	2.14586	ORF hypothetical protein	ORFs of unknown function (unique)	cytoplasm
lpg0542	LpnScots530	0.00103456	2.14614	DNA binding protein Fis (recombinational enhancer binding protein; factor-for-inversion stimulation protein) fis	Transcription factors / DNA binding proteins	cytoplasm
lpg2770	LpnScots2713	0.00106657	2.14691	tRNA pseudouridine synthase B	DNA/RNA degradation / restriction, Translation	cytoplasm
lpg2276	LpnScots2233	0.0144942	2.14721	Glu/Leu/Phe/Val dehydrogenase (leucine dehydrogenase)	Amino Acid Metabolism	inner membrane
lpg0276	LpnScots275	0.0201996	2.1482	ORF LegG2	ORFs of unknown function (unique)	inner membrane
lpg0251	LpnScots250	0.0160865	2.15971	RNA binding protein (cold-inducible) rrm	DNA/RNA degradation / restriction	cytoplasm
lpg2636	LpnScots2586	0.00214054	2.16029	30S ribosomal protein S20 rpsT	Translation	cytoplasm
lpg0657	LpnScots638	0.00163779	2.16213	outer membrane protein OmpA?	Toxin production / other pathogen functions	inner membrane
lpg1716	LpnScots1688	0.00386369	2.16992	small ORF (152aa)	ORFs of unknown function (unique)	cytoplasm
	LpnScots3188	0.00261917	2.17744	weiss_2647966R_180-231	Small regualtory RNA (sRNA)
lpg0126	LpnScots125	0.000196418	2.17889	ninein (GSK3B interacting protein) CegC2	Named proteins of general function	inner membrane
lpg2390	LpnScots2343	0.0211768	2.18095	proline/betaine transporter (major facilitator family transporter) proP1	Transport and binding	inner membrane
lpg1408	LpnScots1382	0.0223343	2.18441	choline kinase (cholinephosphate cytidylyltransferase) licA	Metabolism of Other Amino Acids, Metabolism of Complex Lipids	inner membrane
	LpnScots3141	0.00703785	2.18581	psRNA_trRNA_298_212-261	Small regualtory RNA (sRNA)
lpg2240	LpnScots2197	0.0266496	2.19546	dipeptidyl aminopeptidase/acylaminoacyl peptidase	Protein fate / hydrolases / secretion	cytoplasm
lpg0732	LpnScots713	0.000988296	2.19749	hypothetical protein	Unknown / hypothetical proteins	outer membrane
lpg1452	LpnScots1426	0.0105756	2.20147	lipase A? (hydrolase, alpha/beta fold family), kraken-like (serine hydrolase?)	Protein fate / hydrolases / secretion	inner membrane
lpg2540	LpnScots2492	0.00273888	2.21283	large conductance mechanosensitive channel mscL	Energy Metabolism	inner membrane
lpg1065	LpnScots1043	0.0102936	2.21331	ORF hypothetical protein	ORFs of unknown function (unique)	cytoplasm
lpg2822	LpnScots2762	0.00306834	2.21873	virulence regulator BipA (GTP binding protein type A) membrane GTPase bipA	Toxin production / other pathogen functions, Signal transduction / other regulatory functions	inner membrane
	LpnScots3232	0.00226945	2.21981	weiss_lpr0031_23-67	Small regualtory RNA (sRNA)
lpg0039	LpnScots39	0.00347841	2.21982	small ORF (118aa)	ORFs of unknown function (unique)	inner membrane
lpg1424	LpnScots1398	0.0042675	2.22148	aminotransferase (amino sugar biosynthesis protein) (lipopolysaccharide biosynthesis) pleiotropic regulator protein	Metabolism of Complex Lipids	cytoplasm
lpg1305	LpnScots1280	0.00155988	2.222	tryptophan synthetase (alpha chain) TrpA trpA	Amino Acid Metabolism	cytoplasm
	LpnScots3030	0.00429007	2.22343	psRNA_lpg0791_66_5-59	Small regualtory RNA (sRNA)
lpg1399	LpnScots1373	0.00340899	2.23591	thymidylate kinase (dTMP kinase)	Nucleotide Metabolism	cytoplasm
lpg0922	LpnScots901	0.000223558	2.23924	electron transfer flavoprotein, beta subunit etfB	Energy Metabolism	cytoplasm
lpg0536	LpnScots524	0.00352018	2.2432	pyridoxamine 5'-phosphate oxidase pdxH	Metabolism of Cofactors and Vitamins	cytoplasm
lpg2874	LpnScots2813	0.0024595	2.24433	ORF hypothetical protein	ORFs of unknown function (unique)	cytoplasm
lpg0118	LpnScots117	0.00261736	2.24902	glycine cleavage system T protein (aminomethyltransferase) gcvT1	Amino Acid Metabolism, Metabolism of Cofactors and Vitamins, Energy Metabolism	cytoplasm
lpg0963	LpnScots942	0.00770075	2.24929	ORF hypothetical protein	ORFs of unknown function (unique)	inner membrane
lpg2981	LpnScots2918	0.0032512	2.25185	ATP synthase epsilon chain, ATP synthase F1 epsilon subunit atpC	Energy Metabolism	cytoplasm
lpg0464	LpnScots453	0.0114808	2.25225	3-dehydroquinate dehydratase type aroQ	Amino Acid Metabolism	cytoplasm
lpg0347	LpnScots336	0.00411086	2.25281	50S ribosomal protein L30/(L7E) rpmD	Translation	cytoplasm
lpg2712	LpnScots2662	0.00040064	2.25305	50S ribosomal protein L20 rplT	Translation	cytoplasm
lpg2984	LpnScots2921	0.0395052	2.25375	F0F1-ATPase subunit alpha, ATP synthase alpha chain	Energy Metabolism	cytoplasm
lpg0483	LpnScots472	0.0105515	2.25394	ORF LegA12	ORFs of unknown function (unique)	inner membrane
lpg1695	LpnScots1667	0.00545205	2.25633	transposase IS630 family	Viral functions / Phage / Transposases	cytoplasm
lpg1918	LpnScots1880	0.0023737	2.25689	ORF hypothetical protein	ORFs of unknown function (unique)	outer membrane
lpg0232	LpnScots231	0.0192495	2.26199	transcriptional regulator np20 (Fur family) (ferric uptake) np20	Transcription factors / DNA binding proteins	inner membrane
lpg2886	LpnScots2825	0.00754589	2.26278	ExsB protein (transcriptional or post-transcriptional regulator), COG0603: ATPase, PP-loop superfamily	Signal transduction / other regulatory functions, Transcription factors / DNA binding proteins	periplasmic space
lpg2587	LpnScots2537	0.00134537	2.26338	probable thermolabile hemolysin	Toxin production / other pathogen functions	inner membrane
lpg2936	LpnScots2874	0.00164631	2.26734	hypothetical	Unknown / hypothetical proteins	cytoplasm
lpg2453	LpnScots2405	0.00984697	2.27563	small ORF (149aa)	ORFs of unknown function (unique)	inner membrane
	LpnScots3162	0.00190681	2.28164	weiss_lpr0056_59-105	Small regualtory RNA (sRNA)
lpg2791	LpnScots2732	0.0177595	2.29643	preprotein translocase, SecG subunit secG	Protein fate / hydrolases / secretion	inner membrane
lpg1883	LpnScots1845	0.000461034	2.30057	transmembrane protein	Unknown / hypothetical proteins	inner membrane
lpg0812	LpnScots792	0.00670961	2.30287	rod shape determining protein MreC (cell shape determining protein) mreC	Cell envelope synthesis	inner membrane
	LpnScots3166	0.00214301	2.3043	weiss_lpr0025_41-85	Small regualtory RNA (sRNA)
	LpnScots3005	0.0115065	2.306	psRNA_lpg0147_93_22-75	Small regualtory RNA (sRNA)
lpg0697	LpnScots678	0.00154599	2.30936	sulfate transporter (perhaps also: carbonic anhydrase) sul1	Energy Metabolism	inner membrane
lpg1417	LpnScots1391	0.00203514	2.31247	DNA gyrase, A subunit gyrA	Replication and Repair	cytoplasm
lpg0805	LpnScots785	0.00556806	2.32178	phosphoenolpyruvate synthase	Carbohydrate Metabolism, Energy Metabolism	cytoplasm
lpg2012	LpnScots1973	0.000192171	2.32662	ribonuclease PH (RNAse PH) rph	DNA/RNA degradation / restriction, Translation	cytoplasm
lpg0755	LpnScots736	0.00352921	2.3276	COG0399: Predicted pyridoxal phosphate-dependent enzyme apparently involved in regulation of cell wall biosynthesis (spore coat polysaccharide biosynthesis protein) yvfE	Cell envelope synthesis, Signal transduction / other regulatory functions	inner membrane
lpg1718	LpnScots1690	0.0017673	2.35785	huntingtin interacting protein B legAS4	Named proteins of general function	cytoplasm
lpg2295	LpnScots2249	0.000931841	2.36963	ribosomal large subunit (23S rRNA) pseudouridine synthase C rluC	DNA/RNA degradation / restriction, Translation	cytoplasm
lpg0436	LpnScots425	0.00106387	2.37026	ORF LegA11	ORFs of unknown function (unique)	cytoplasm
lpg3005	LpnScots2942	0.00281404	2.38372	50S ribosomal protein L34 rpmH	Translation	cytoplasm
	LpnScots3117	0.0133889	2.39513	psRNA_lpg2622_288_85-139	Small regualtory RNA (sRNA)
lpg0740	LpnScots721	0.00546179	2.39556	17kDa common antigen (17kDa surface antigen precursor) omp	Named proteins of general function	outer membrane
lpg1464	LpnScots1438	0.00345097	2.39905	NTP pyrophosphohydrolase (mutator protein MutT) (8-oxo-dGTPase)?	DNA/RNA degradation / restriction, Replication and Repair	cytoplasm
lpg1589	LpnScots1563	0.00678942	2.40284	50S ribosomal protein L9 rplI	Translation	cytoplasm
lpg0358	LpnScots347	0.0141099	2.41277	glucose-1-dehydrogenase (1-cyclohexenylcarbonyl CoA reductase-short chain family)	Named proteins of general function	cytoplasm
lpg2164	LpnScots2122	0.00101826	2.42011	hypothetical protein	Unknown / hypothetical proteins	inner membrane
lpg2554	LpnScots2506	0.00169432	2.44199	rare lipoprotein A	Named proteins of general function	inner membrane
lpg2714	LpnScots2664	0.019259	2.44555	threonyl tRNA synthase thrS	Amino Acid Metabolism, Translation	cytoplasm
lpg1798	LpnScots1769	0.0429231	2.4468	ORF hypothetical protein	ORFs of unknown function (unique)	cytoplasm
lpg0592	LpnScots573	0.0334144	2.46653	nitrogen regulatory P-II transcription regulator (nitrogen regulatory protein) glnK	Transcription factors / DNA binding proteins	cytoplasm
lpg1821	LpnScots1792	0.00299749	2.46711	dihydroorotate oxidase (dihydroorotate dehydrogenase) PyrD	Nucleotide Metabolism	inner membrane
lpg1482	LpnScots1456	0.00188541	2.47704	ORF hypothetical protein	ORFs of unknown function (unique)	cytoplasm
lpg0710	LpnScots691	0.000923863	2.48564	sepiapterin reductase (short chain dehydrogenase) (benzil reductase) yueD	Metabolism of Cofactors and Vitamins	inner membrane
	LpnScots3224	0.00490686	2.49229	weiss_3245283R_63-107	Small regualtory RNA (sRNA)
lpg2797	LpnScots2738	0.0116334	2.49768	ribosomal RNA large subunit methyltransferase J (cell division protein FtsJ)	Protein fate / hydrolases / secretion, Chemotaxis / motility / cell division, Translation	inner membrane
lpg1713	LpnScots1685	0.00407681	2.50514	translation elongation factor Ts (EF-Ts) (ubiquitin associated domain:elongation factor Ts) tsf	Translation	cytoplasm
lpg0154	LpnScots153	0.00207675	2.50625	ORF hypothetical protein	ORFs of unknown function (unique)	cytoplasm
lpg0936	LpnScots915	0.0307232	2.50678	riboflavin biosynthesis RibF (riboflavin kinase/FMN adenylyl transferase) ribF	Metabolism of Cofactors and Vitamins	cytoplasm
lpg1107	LpnScots1085	0.00912735	2.50759	bacterial/Archaeal transporter family protein	Transport and binding	inner membrane
lpg1823	LpnScots1794	0.0016544	2.53131	conserved hypothetical protein	Unknown / hypothetical proteins	cytoplasm
lpg1924	LpnScots1886	0.00718972	2.54286	hypothetical protein	Unknown / hypothetical proteins	cytoplasm
lpg1177	LpnScots1155	0.00781495	2.54725	riboflavin biosynthesis protein RibD ribD	Metabolism of Cofactors and Vitamins	cytoplasm
lpg1000	LpnScots978	0.00196598	2.55273	protein product; similar to putative exported protein protein product; similar to putative exported protein	Unknown / hypothetical proteins	periplasmic space
lpg2454	LpnScots2406	0.000720132	2.56995	acetyltransferase, GNAT family, ElaA-like protein	Named proteins of general function	cytoplasm
lpg2498	LpnScots2450	0.000993969	2.57531	ORF hypothetical protein	ORFs of unknown function (unique)	cytoplasm
lpg0479	LpnScots468	0.00341749	2.59226	50S ribosomal protein L28 rpmB	Translation	cytoplasm
lpg1947	LpnScots1908	0.00376855	2.59632	hypothetical protein lem16	Unknown / hypothetical proteins	inner membrane
lpg0725	LpnScots706	0.000598641	2.59881	serine hydroxymethyltransferase glyA3	Amino Acid Metabolism, Metabolism of Other Amino Acids, Metabolism of Cofactors and Vitamins, Energy Metabolism	inner membrane
lpg1719	LpnScots1691	0.00835225	2.6066	methionine aminopeptidase map	Protein fate / hydrolases / secretion	cytoplasm
	LpnScots3038	0.00113921	2.61339	psRNA_lpg0981_466_335-379	Small regualtory RNA (sRNA)
lpg1862	LpnScots1831	0.00824312	2.61914	trigger factor TF (FKBP-type peptidyl prolyl cis-trans isomerase) tig	Toxin production / other pathogen functions, Protein fate / hydrolases / secretion	cytoplasm
lpg0998	LpnScots976	0.0292393	2.62653	conserved hypothetical protein	Unknown / hypothetical proteins	inner membrane
lpg2271	LpnScots2228	0.00189028	2.64232	ORF hypothetical protein	ORFs of unknown function (unique)	inner membrane
lpg0754	LpnScots735	0.00326218	2.65305	acetyltransferase (hexapeptide transferase) (serine-O-acetyltransferase (N-acetyl neuraminate synthase)	Metabolism of Complex Carbohydrates	inner membrane
lpg1890	LpnScots1852	0.00325069	2.65535	galA protein 1 legLC8	Named proteins of general function	cytoplasm
lpg1902	LpnScots1864	0.00941878	2.66885	ORF DnaJ-like protein DjlA?	Unknown / hypothetical proteins	outer membrane
lpg1696	LpnScots1668	0.00066171	2.67113	proline dehydrogenase/delta-1-pyrroline-5-carboxylate dehydrogenase = bifunctional PutA protein putA	Amino Acid Metabolism	inner membrane
lpg1972	LpnScots1933	0.00229119	2.67648	small ORF (125aa) pieF	ORFs of unknown function (unique)	cytoplasm
lpg1463	LpnScots1437	0.00411656	2.69591	preprotein translocase; secretion protein SecA secA	Protein fate / hydrolases / secretion	cytoplasm
	LpnScots3195	0.0146082	2.69829	weiss_lpr0028_16-70	Small regualtory RNA (sRNA)
lpg2476	LpnScots2428	0.00156901	2.71245	hydrogenase nickel incorporation protein HypA hypA	Transport and binding	cytoplasm
lpg2424	LpnScots2377	0.0065923	2.71821	ORF hypothetical protein	ORFs of unknown function (unique)	cytoplasm
lpg2792	LpnScots2733	0.00329515	2.72103	triosephosphate isomerase (TIM) tpiA	Carbohydrate Metabolism, Metabolism of Complex Lipids, Energy Metabolism	cytoplasm
lpg0613	LpnScots594	0.00480635	2.7238	ORF cytochrome c1 precursor?	Unknown / hypothetical proteins	inner membrane
lpg1923	LpnScots1885	0.00261809	2.72647	ferredoxin II (ferredoxin, 4Fe-4S)	Energy Metabolism	cytoplasm
lpg2789	LpnScots2731	0.00965561	2.75646	NADH dehydrogenase I, A subunit (NADH-ubiquinone/plastoquinone oxidoreductase chain 3) nuoA	Metabolism of Cofactors and Vitamins, Energy Metabolism	inner membrane
lpg2713	LpnScots2663	0.0008282	2.79521	translational initiation factor IF-3 infC	Translation	cytoplasm
lpg1277	LpnScots1252	0.00377285	2.79769	ABC transporter ATP binding protein (abcT3) (multidrug resistance ABC transporter) (hemolysin secreting ATP binding protein) abcT3	Transport and binding	inner membrane
	LpnScots3218	0.00522709	2.79873	weiss_1246774R_200-245	Small regualtory RNA (sRNA)
lpg0367	LpnScots356	0.000840914	2.80186	anthranilate synthase component I segment?	Amino Acid Metabolism	cytoplasm
lpg1062	LpnScots1040	0.00561595	2.8047	TPR repeat protein (enhanced entry protein EnhC)	Toxin production / other pathogen functions	inner membrane
lpg1702	LpnScots1674	0.0014159	2.8091	Tpr ppeB/lem13	Named proteins of general function	inner membrane
lpg2217	LpnScots2174	0.00518229	2.83392	chitinase domain (two component system sensor kinase) (sugar hydrolase transmembrane protein)	Signal transduction / other regulatory functions	periplasmic space
lpg2929	LpnScots2867	0.00192918	2.85538	aspartate-1-decarboxylase (L-aspartate-alpha-decarboxylase) panD	Amino Acid Metabolism, Metabolism of Other Amino Acids	cytoplasm
lpg1776	LpnScots1747	0.00320976	2.86603	small ORF (161aa)	ORFs of unknown function (unique)	inner membrane
lpg1068	LpnScots1046	0.00240996	2.87819	small ORF (67aa)	ORFs of unknown function (unique)	cytoplasm
	LpnScots3098	0.0113603	2.8867	psRNA_lpg2344_529_269-316	Small regualtory RNA (sRNA)
lpg2885	LpnScots2824	0.00117689	2.91721	ORF hypothetical protein	ORFs of unknown function (unique)	inner membrane
lpg1331	LpnScots1305	0.00429813	2.93857	protease DO (periplasmic serine endoprotease) htrA	Protein fate / hydrolases / secretion	inner membrane
lpg1535	LpnScots1509	0.00249142	2.94682	rubredoxin (rubredoxin-type Fe(Cys)4 protein)	Energy Metabolism	inner membrane
lpg1520	LpnScots1494	0.00777928	2.95429	uncharacterized conserved hypothetical protein COG4517	Unknown / hypothetical proteins	cytoplasm
lpg2031	LpnScots1992	0.00138211	2.95809	arginyl tRNA synthetase argS	Amino Acid Metabolism, Translation	cytoplasm
lpg0811	LpnScots791	0.000414165	3.07087	rod shape determining protein MreB (regulator of FtsI) mreB	Cell envelope synthesis, Signal transduction / other regulatory functions	cytoplasm
lpg2603	LpnScots2553	0.0018271	3.09997	ORF lem28	ORFs of unknown function (unique)	cytoplasm
lpg1948	LpnScots1909	0.00165809	3.12038	FLJ00180 protein legLC4	Unknown / hypothetical proteins	cytoplasm
lpg2284	LpnScots2241	0.00419807	3.17063	ABC transporter, ATP binding protein (lipoprotein releasing system)	Transport and binding	cytoplasm
lpg1966	LpnScots1927	0.0121897	3.19614	ORF lirF	ORFs of unknown function (unique)	cytoplasm
lpg1997	LpnScots1958	0.000980722	3.22743	small ORF (104aa)	ORFs of unknown function (unique)	inner membrane
lpg2814	LpnScots2754	0.00380824	3.23863	aminopeptidase (leucine aminopeptidase) lapA	Amino Acid Metabolism	inner membrane
lpg2066	LpnScots2024	0.0341974	3.24499	acetyltransferase, GNAT family COG1670	Named proteins of general function	cytoplasm
lpg1933	LpnScots1894	0.0169662	3.26505	ORF lem15	ORFs of unknown function (unique)	cytoplasm
lpg0722	LpnScots703	0.00524845	3.27865	ORF hypothetical?	Unknown / hypothetical proteins	outer membrane
lpg2444	LpnScots2397	0.00134239	3.30592	ORF hypothetical protein	ORFs of unknown function (unique)	cytoplasm
lpg1067	LpnScots1045	0.00206088	3.30797	small ORF (85aa)	ORFs of unknown function (unique)	cytoplasm
lpg1811	LpnScots1782	0.00306872	3.64445	aspartokinase (aspartate kinase, lysine sensitive) lysC	Amino Acid Metabolism	cytoplasm
lpg2327	LpnScots2281	0.00493093	3.70548	CG18304 gene product	Unknown / hypothetical proteins	cytoplasm
lpg1592	LpnScots1566	0.004441	3.9205	30S ribosomal protein S6 rpsF	Translation	cytoplasm
lpg2518	LpnScots2470	0.00282041	4.00755	small ORF (113aa)	ORFs of unknown function (unique)	inner membrane

## Sheet: OFF vs. ON
Lpg #	Probe ID	p value	Fold change (Log2)	Gene Product	COG	Cell Location
	LpnScots3244	0.0053468	-4.20543	RsmY_45-89	Small regualtory RNA (sRNA)
lpg2943	LpnScots2881	0.0487721	-3.56916	UDP-N-acetylglucosamine acyltransferase, acyl-[acyl carrier protein]-UDP-N-acetylglucosamine-O-acyltransferase	Metabolism of Complex Carbohydrates	cytoplasm
	LpnScots3130	0.0202344	-2.90987	psRNA_lpg2815_60_1-55	Small regualtory RNA (sRNA)
lpg0998	LpnScots976	0.0101742	-2.67823	conserved hypothetical protein	Unknown / hypothetical proteins	inner membrane
lpg1628	LpnScots1600	0.0357175	-2.66576	coenzyme F390 synthetase FtsA (related to gramicidin S synthetase II?)	Named proteins of general function	inner membrane
lpg1437	LpnScots1411	0.0325456	-2.45807	sensor histidine kinase CpxA (two component sensor)	Signal transduction / other regulatory functions	inner membrane
lpg2058	LpnScots2016	0.00255862	-2.29788	hypothetical	Unknown / hypothetical proteins	cytoplasm
lpg2107	LpnScots2065	0.0494082	-2.25618	hypothetical protein	Unknown / hypothetical proteins	cytoplasm
lpg0995	LpnScots973	0.0227327	-2.20142	ORF	ORFs of unknown function (unique)	inner membrane
lpg2172	LpnScots2130	0.0200137	-2.08633	adenosylhomocysteinase	Amino Acid Metabolism, Metabolism of Other Amino Acids	inner membrane
lpg1806	LpnScots1777	0.029119	-2.02118	outer membrane protein	Named proteins of general function	outer membrane
lpg0508	LpnScots497	0.0424268	-1.99113	UDP-3-O-(3-hydroxymyristoyl) glucosamine N-aclytransferase lpxD	Metabolism of Complex Carbohydrates	inner membrane
	LpnScots3107	0.0474047	-1.94561	psRNA_lpg2451_77_31-75	Small regualtory RNA (sRNA)
lpg1925	LpnScots1887	0.00127435	-1.92022	ORF	ORFs of unknown function (unique)	cytoplasm
lpg0306	LpnScots302	0.00963977	-1.91576	ORF	ORFs of unknown function (unique)	cytoplasm
lpg1250	LpnScots1226	0.0166634	-1.8841	LvhB6 (conjugal transfer protein) virB6	Transport and binding, Protein fate / hydrolases / secretion, Viral functions / Phage / Transposases	inner membrane
lpg0457	LpnScots446	0.0296235	-1.88302	tphA (proP) proline/betaine transporter, MFS family	Transport and binding	inner membrane
lpg1448	LpnScots1422	0.0130843	-1.87861	transcription regulator protein, COG2197: response regulator containing CheY-like receiver domain and HTH DNA-binding domain?) lpnR3	Signal transduction / other regulatory functions, Transcription factors / DNA binding proteins	cytoplasm
lpg1090	LpnScots1068	0.00648212	-1.85639	hypothetical	Unknown / hypothetical proteins	cytoplasm
lpg0965	LpnScots944	0.0245343	-1.82297	LphB	Named proteins of general function	inner membrane
lpg1029	LpnScots1007	0.0481357	-1.81741	chemiosmotic efflux system protein A-like protein	Transport and binding	inner membrane
lpg2214	LpnScots2171	0.0191596	-1.79209	nucleoside-diphosphate sugar epimerase (cell division inhibitor)	Chemotaxis / motility / cell division, Signal transduction / other regulatory functions, Nucleotide Metabolism	inner membrane
lpg0894	LpnScots873	0.01622	-1.77244	cytokinin oxidase (cytokinin dehydrogenase)	Named proteins of general function	cytoplasm
lpg1337	LpnScots1311	0.000288507	-1.7249	flagellar protein FliS	Chemotaxis / motility / cell division	cytoplasm
lpg2131	LpnScots2089	0.00193225	-1.71571	ankyrin 3, node of Ranvier (ankyrin G) ANK3 legA6	Named proteins of general function	cytoplasm
lpg0573	LpnScots556	0.00265251	-1.70219	hypothetical protein
lpg1096	LpnScots1074	0.0442911	-1.64919	chemiosmotic efflux system B protein A (silver efflux pump) (cation efflux transmembrane protein)	Transport and binding	inner membrane
	LpnScots3122	0.0174717	-1.64143	psRNA_lpg2751_61_6-50	Small regualtory RNA (sRNA)
lpg2178	LpnScots2135	0.0278643	-1.59089	probable multidrug-efflux system transmembrane protein mexF2	Transport and binding	inner membrane
lpg0205	LpnScots204	0.00063528	-1.55212	hypothetical	Unknown / hypothetical proteins	cytoplasm
lpg0879	LpnScots859	0.0119414	-1.48887	two component response regulator with GGDEF domain (regulatory components of sensory transduction system)	Signal transduction / other regulatory functions	inner membrane
lpg0627	LpnScots608	0.00191904	-1.42655	type IV pilin (competence and adherence associated pilin PilA) pilE3	Transport and binding	outer membrane
lpg2559	LpnScots2511	0.044701	-1.42527	ATP-dependent DNA helicase recG	Replication and Repair	cytoplasm
lpg1170	LpnScots1148	0.00674726	-1.38133	pyruvate formate lyase-activating enzyme PflA	Chemotaxis / motility / cell division	cytoplasm
lpg2028	LpnScots1989	0.0291273	-1.37359	uroporphyrinogen decarboxylase hemE	Metabolism of Cofactors and Vitamins	cytoplasm
lpg0605	LpnScots586	0.00809575	-1.35626	nitrogen fixation protein (Fe-S cluster formation) NifU	Energy Metabolism	cytoplasm
lpg1171	LpnScots1149	0.00176812	-1.34946	small ORF (139aa)	ORFs of unknown function (unique)	cytoplasm
lpg0990	LpnScots968	0.0316871	-1.34418	conserved hypothetical protein	Unknown / hypothetical proteins	inner membrane
lpg2111	LpnScots2069	0.0490666	-1.34048	peptide methionine sulfoxide reductase	Detoxification / adaptation	periplasmic space
	LpnScots3245	0.00355783	-1.32327	RsmZ_59-106	Small regualtory RNA (sRNA)
lpg1949	LpnScots1910	0.0018915	-1.31272	hypothetical protein lem17	Unknown / hypothetical proteins	cytoplasm
lpg0993	LpnScots971	0.0207087	-1.3078	conserved hypothetical protein	Unknown / hypothetical proteins	periplasmic space
lpg0384	LpnScots373	0.0298783	-1.28584	excinuclease ABC A subunit (UvrA)	DNA/RNA degradation / restriction	inner membrane
lpg0418	LpnScots407	0.014778	-1.27919	6-phosphogluconate dehydratase edd	Carbohydrate Metabolism	inner membrane
lpg2054	LpnScots2978	0.0202999	-1.27445	tRNA-Lys	tRNA
lpg1077	LpnScots1055	0.0224572	-1.26737	inner membrane protein	Named proteins of general function	inner membrane
lpg2850	LpnScots2790	0.0373407	-1.23253	cold shock transcriptional regulator CspA	Detoxification / adaptation, Transcription factors / DNA binding proteins	cytoplasm
lpg1190	LpnScots1167	0.0492229	-1.21027	SAM-dependent methyltransferase	Named proteins of general function	cytoplasm
lpg1022	LpnScots1000	0.0498223	-1.20502	thymidine phosphorylase (TdRPase) (thymidine/pyrimidine-nucleoside phosphorylase) deoA	Nucleotide Metabolism	inner membrane
lpg2458	LpnScots2410	0.00992817	-1.15045	sensory box histidine kinase (two-component sensor histidine kinase, signal transducing histidine kinase)	Signal transduction / other regulatory functions	inner membrane
lpg2949	LpnScots2887	0.00311893	-1.14963	asparagine synthetase (B) (glutamine hydrolyzing) wbmI	Amino Acid Metabolism	cytoplasm
lpg2567	LpnScots2519	0.0413199	-1.12741	ISI400 transposase B	Viral functions / Phage / Transposases	cytoplasm
lpg0604	LpnScots585	0.00377987	-1.11971	aminotransferase (cystein desulfurase, selenocysteine lyase)	Metabolism of Other Amino Acids	inner membrane
lpg2704	LpnScots2654	0.0453404	-1.11107	ubiquinol-cytochrome c reductase, cytochrome b petB	Energy Metabolism	inner membrane
lpg1736	LpnScots1707	0.039099	-1.10568	glutamyl/tRNA (Gln) amidotransferase, A subunit gatA	DNA/RNA degradation / restriction, Translation	cytoplasm
lpg1080	LpnScots1058	0.0175537	-1.10302	deoxyguanosine triphosphate triphosphohydrolase (dGTP triphosphohydrolase)	Nucleotide Metabolism	cytoplasm
	LpnScots3176	0.0260459	-1.09955	weiss_3098063F_102-147	Small regualtory RNA (sRNA)
lpg0273	LpnScots272	0.0260688	-1.09387	major facilitator superfamily transporter (multi-drug resistance transporter, Bcr/CflA family)	Transport and binding	inner membrane
lpg0628	LpnScots609	0.00730609	-1.0914	type IV fimbrial biogenesis PilY1-related protein	Transport and binding	inner membrane
lpg2536	LpnScots2488	0.0411211	-1.09121	ferredoxin reductase (NAD(P)H-flavin reductase) (iron-sulfur cluster binding protein) (2-hydroxybenzoate 5-hydroxylate reductase)	Metabolism of Cofactors and Vitamins, Energy Metabolism	inner membrane
lpg0420	LpnScots409	0.00347892	-1.08454	multifunctional: 2-keto-3-deoxygluconate 6-phosphate aldolase/(4-hydroxy-2-oxoglutarate aldolase) (KHG/KDPG aldolase) eda	Carbohydrate Metabolism, Amino Acid Metabolism	inner membrane
lpg0177	LpnScots176	0.0132183	-1.07878	chloramphenicol resistance protein (arabinose efflux permease)	Transport and binding	inner membrane
lpg1705	LpnScots1677	0.0282321	-1.0514	carboxypeptidase G2 (peptidase, M20/M25/M40 family)	Protein fate / hydrolases / secretion	cytoplasm
lpg1169	LpnScots1147	0.00337245	-1.05127	hypothetical (dioxygenase)	Named proteins of general function	cytoplasm
lpg1764	LpnScots1735	0.0406347	-1.04415	ATPase associated with chromosome architecture (ATPase, AAA family)	DNA/RNA degradation / restriction	cytoplasm
lpg2829	LpnScots2769	0.00760496	-1.04339	SidH (myosin-like protein)	Named proteins of general function	cytoplasm
	LpnScots3220	0.049135	-1.0103	weiss_lpr0011_13-57	Small regualtory RNA (sRNA)
lpg0862	LpnScots842	0.0421529	-1.00001	cytochrome c biogenesis protein CcmG dsbE	Protein fate / hydrolases / secretion, Energy Metabolism	periplasmic space
lpg0404	LpnScots393	0.0296323	1.00106	amino acid antiporter (glutamate/gamma-aminobutyrate antiporter)	Transport and binding	inner membrane
lpg2405	LpnScots2358	0.00775734	1.0012	mutator mutT protein	DNA/RNA degradation / restriction	cytoplasm
lpg1668	LpnScots1640	0.0243773	1.00143	ORF hypothetical protein	ORFs of unknown function (unique)	inner membrane
lpg1743	LpnScots1714	0.00205502	1.00214	Fis transcriptional activator (factor for inversion stimulation) (DNA-binding protein) fis	Transcription factors / DNA binding proteins	cytoplasm
lpg2785	LpnScots2727	0.028007	1.00283	NADH dehydrogenase I, E subunit (ubiquinone) flavoprotein 2, 24 kDa	Metabolism of Cofactors and Vitamins, Energy Metabolism	cytoplasm
lpg2774	LpnScots2717	0.0262813	1.00557	hypothetical COG 0779	Unknown / hypothetical proteins	cytoplasm
lpg1491	LpnScots1465	0.00336463	1.00616	ORF lem9	ORFs of unknown function (unique)	cytoplasm
lpg1364	LpnScots1338	0.0107366	1.00903	glutamine synthetase, type I (glutamate-ammonia ligase) glnA	Amino Acid Metabolism, Metabolism of Complex Carbohydrates, Energy Metabolism	cytoplasm
	LpnScots3080	0.0133628	1.00979	psRNA_lpg2024_102_16-66	Small regualtory RNA (sRNA)
lpg0560	LpnScots546	0.01071	1.01156	acetyoacetyl CoA reductase phaB	Carbohydrate Metabolism	inner membrane
lpg2740	LpnScots2688	0.0292218	1.01381	hypothetical (DNA integration/recombination/reversion protein?)	Viral functions / Phage / Transposases	cytoplasm
lpg0621	LpnScots602	0.0218093	1.01432	SidA	Toxin production / other pathogen functions	inner membrane
lpg2257	LpnScots2214	0.00995047	1.01549	ORF hypothetical protein	ORFs of unknown function (unique)	inner membrane
lpg2669	LpnScots2619	0.00309944	1.01585	cell division ATP transporter (ATP binding protein) FtsE ftsE	Chemotaxis / motility / cell division	inner membrane
lpg2699	LpnScots2649	0.0140818	1.01665	COG0802 ATPase or kinase	Named proteins of general function	inner membrane
lpg2622	LpnScots2572	0.0257815	1.01685	hypothetical protein	Unknown / hypothetical proteins	inner membrane
	LpnScots3019	0.00226066	1.01847	psRNA_lpg0514_229_62-115	Small regualtory RNA (sRNA)
lpg0527	LpnScots515	0.0118798	1.02204	signal transduction protein (possible competence protein)	Transport and binding, Signal transduction / other regulatory functions	cytoplasm
lpg0473	LpnScots462	0.00788736	1.02259	hypothetical (PhnO related protein) phosphonate metabolism, gene regulation?	Signal transduction / other regulatory functions	cytoplasm
lpg0843	LpnScots823	0.012987	1.02326	toluene tolerance protein Ttg2C (mce related protein)	Detoxification / adaptation	periplasmic space
lpg1123	LpnScots1101	0.00323725	1.02602	Peb1 (arginine binding periplasmic protein (amino acid ABC transporter) (arginine 3rd transport system) (arginine/ornithine transport system) artJ	Transport and binding	inner membrane
lpg0327	LpnScots316	0.00893793	1.02737	tufB translation elongation factor Tu (EF-Tu)
lpg1681	LpnScots1653	0.0138061	1.02772	small ORF (105aa)	ORFs of unknown function (unique)	inner membrane
lpg1137	LpnScots1115	0.0115759	1.02842	ORF hypothetical protein	ORFs of unknown function (unique)	cytoplasm
lpg1033	LpnScots1011	0.0268026	1.02855	hypothetical?	Unknown / hypothetical proteins	cytoplasm
lpg2375	LpnScots2328	0.00329382	1.02972	small ORF (157aa)	ORFs of unknown function (unique)	cytoplasm
lpg0238	LpnScots237	0.00686193	1.03129	glycine betaine aldehyde dehydrogenase gbsA	Amino Acid Metabolism	cytoplasm
lpg1136	LpnScots1114	0.00268869	1.03219	hypothetical (lipoprotein)	Named proteins of general function	inner membrane
lpg0670	LpnScots651	0.0144608	1.03458	hypothetical	Unknown / hypothetical proteins	cytoplasm
lpg0031	LpnScots31	0.0238286	1.03633	ORF hypothetical protein	ORFs of unknown function (unique)	cytoplasm
lpg0935	LpnScots914	0.0154816	1.0373	universal stress protein A (UspA)	Detoxification / adaptation	cytoplasm
lpg0337	LpnScots326	0.00601	1.03851	50S ribosomal subunit protein L29 rpmC	Translation	cytoplasm
lpg0733	LpnScots714	0.0452823	1.0397	ORF hypothetical protein	ORFs of unknown function (unique)	cytoplasm
lpg0537	LpnScots525	0.0224935	1.03977	transmission trait enhancer LetE	Toxin production / other pathogen functions, Signal transduction / other regulatory functions	inner membrane
lpg1427	LpnScots1401	0.00252702	1.0408	short chain dehydrogenase (3-oxoacyl [acyl carrier protein] reductase)	Lipid Metabolism	inner membrane
lpg0636	LpnScots617	0.00986345	1.04172	thymidine kinase tdk	Nucleotide Metabolism	cytoplasm
lpg0151	LpnScots150	0.0125277	1.04242	ORF hypothetical protein	ORFs of unknown function (unique)	cytoplasm
lpg0692	LpnScots673	0.0288991	1.04258	ABC type dipeptide/oligopeptide/nickel transport, ATPase (?) component (ABC transport, ATP binding component) dppF	Transport and binding	inner membrane
lpg1394	LpnScots1368	0.0256239	1.04296	S-malonyl transferase (malonyl CoA-acyl carrier protein transacylase)	Lipid Metabolism	cytoplasm
lpg2581	LpnScots2531	0.0049177	1.04396	2-oxoisovalerate dehydrogenase, E1 component, alpha and beta fusion (pyruvate dehydrogenase) (3-methyl-2-oxobutanoate dehydrogenase chain E1)	Amino Acid Metabolism	cytoplasm
lpg1765	LpnScots1736	0.00988443	1.04521	outer membrane lipoprotein carrier protein (periplasmic chaperone LolA) lolA	Transport and binding	periplasmic space
lpg0914	LpnScots893	0.031949	1.04617	S-adenosylmethyl transferase MraW	Chemotaxis / motility / cell division	inner membrane
lpg0784	LpnScots765	0.000919451	1.04702	phosphopantetheine-protein transferase (4'-phosphopantetheinyl transferase HetI)	Metabolism of Cofactors and Vitamins	cytoplasm
lpg0641	LpnScots622	0.0077691	1.0477	ATP dependent Hsl protease, ATP binding subunit (ATP binding heat shock protein) hslU	Detoxification / adaptation, Protein fate / hydrolases / secretion	cytoplasm
lpg2914	LpnScots2852	0.00491446	1.04884	hypothetical (transcriptional regulator cro/cI family), bacterial regulatory protein (MerR family)	Transcription factors / DNA binding proteins	cytoplasm
lpg1665	LpnScots1637	0.0165017	1.04887	hypothetical (lipoprotein)	Named proteins of general function	outer membrane
lpg1211	LpnScots1187	0.0454489	1.05066	transporter, LysE family (threonine efflux)	Transport and binding	inner membrane
lpg0702	LpnScots683	0.000867005	1.05189	threonine(-3-)dehydrogenase tdh	Amino Acid Metabolism	inner membrane
lpg1891	LpnScots1853	0.0143304	1.05229	hypothetical protein HI1736	Unknown / hypothetical proteins	inner membrane
lpg0123	LpnScots122	0.0299291	1.05563	thiol:disulfide interchange protein DsbA (disulfide isomerase) dsbA	Protein fate / hydrolases / secretion	periplasmic space
lpg1404	LpnScots1378	0.0164119	1.05662	major facilitator family transporter	Transport and binding	inner membrane
lpg1769	LpnScots1740	0.0218205	1.05804	rhodanese domain protein	Named proteins of general function	cytoplasm
lpg1761	LpnScots1732	0.0408879	1.059	flagellar hook-basal body protein FliE	Chemotaxis / motility / cell division	cytoplasm
lpg0762	LpnScots743	0.0109161	1.05906	O-antigen initiating glycosyl transferase group 4-UDP-N-acetylmuramyl pentapeptide phosphotransferase/(N-acetylgalactosaminyl transferase TrsF) (UDP-N-acetylglucosamine-1-phosphate transferase)	Metabolism of Complex Carbohydrates	inner membrane
lpg2980	LpnScots2917	0.0210337	1.05981	DNA topoisomerase IV subunit A parC	Replication and Repair	inner membrane
lpg0902	LpnScots881	0.0124298	1.06108	ORF hypothetical protein	ORFs of unknown function (unique)	periplasmic space
lpg2477	LpnScots2429	0.00936209	1.06251	high affinity nickel transport protein	Transport and binding	inner membrane
lpg2755	LpnScots2698	0.00627077	1.06364	hypothetical (transcription regulatory protein TIGR00103?)	Transcription factors / DNA binding proteins	cytoplasm
lpg1510	LpnScots1484	0.0151856	1.06494	D-alanine-aminotransferase (D-aspartate aminotransferase)	Amino Acid Metabolism, Metabolism of Other Amino Acids, Metabolism of Complex Carbohydrates	cytoplasm
lpg1069	LpnScots1047	0.00476008	1.06547	similar to AbiD phage protein	Viral functions / Phage / Transposases	inner membrane
lpg0648	LpnScots629	0.00582336	1.06596	exodeoxyribonuclease III xth	DNA/RNA degradation / restriction	cytoplasm
lpg0924	LpnScots903	0.0233245	1.06854	alanine dehydrogenase ald	Energy Metabolism	inner membrane
lpg2992	LpnScots2929	0.0183751	1.07124	periplasmic protein (lipoprotein, hemolysin)	Named proteins of general function	outer membrane
lpg2994	LpnScots2931	0.0352579	1.0713	hypothetical (endonuclease?) uncharacterised protein family UPF0102	Unknown / hypothetical proteins	cytoplasm
lpg0676	LpnScots657	0.0357197	1.07202	protein product; similar to unknown protein	Unknown / hypothetical proteins	cytoplasm
lpg1426	LpnScots1400	0.0100342	1.07228	hypothetical (serine protease?) vpdC	Protein fate / hydrolases / secretion	inner membrane
lpg0743	LpnScots724	0.0044672	1.07399	glutamate synthetase	Energy Metabolism, Amino Acid Metabolism	cytoplasm
lpg1187	LpnScots1164	0.0300016	1.07408	exonuclease involved in removal of stalled replication fork (recombination associated protein RdgC) rdgC	Replication and Repair	cytoplasm
lpg0558	LpnScots544	0.00406354	1.07528	stearoyl-CoA-9-desaturase (fatty acid desaturase, type 2:fatty acid desaturase, type 1)	Lipid Metabolism	inner membrane
lpg1332	LpnScots1306	0.00486636	1.0756	hypothetical (inner membrane protein)	Named proteins of general function	inner membrane
lpg1519	LpnScots1493	0.00318173	1.07568	purine/pyrimidine phosphoribosyltransferase (hypoxanthine phosphoribosyltransferase)	Nucleotide Metabolism	inner membrane
lpg0746	LpnScots727	0.00534328	1.07623	IraAB (proton/(oligo)peptide symporter)	Transport and binding	inner membrane
lpg2281	LpnScots2238	0.00624455	1.0763	ORF hypothetical protein	ORFs of unknown function (unique)	periplasmic space
lpg1627	LpnScots1599	0.0307434	1.0773	putative secreted protein	Named proteins of general function	inner membrane
lpg2813	LpnScots2753	0.0122512	1.07755	ORF VipE	ORFs of unknown function (unique)	cytoplasm
lpg1175	LpnScots1153	0.0195716	1.07818	hydrolase (alpha/beta fold family) (aromatic hydrocarbon catabolism)	Protein fate / hydrolases / secretion	inner membrane
lpg0128	LpnScots127	0.0332613	1.08126	3-hydroxyisobutyrate dehydrogenase	Amino Acid Metabolism	inner membrane
lpg2711	LpnScots2661	0.0407812	1.08246	phenylalanyl tRNA synthetase, alpha subunit pheS	Amino Acid Metabolism, Translation	inner membrane
lpg1500	LpnScots1474	0.0374381	1.08287	oxidoreductase, short chain dehydrogenase/reductase (3-oxoacyl-[acyl carrier protein] reductase)	Lipid Metabolism	inner membrane
lpg0694	LpnScots675	0.015104	1.08343	prolyl-tRNA synthase proS	Amino Acid Metabolism, Translation	inner membrane
lpg0490	LpnScots479	0.00308643	1.08356	arginine repressor (transcriptional regulator) argR	Transcription factors / DNA binding proteins	inner membrane
lpg0703	LpnScots684	0.0261508	1.08635	ABC transporter, ABC binding protein	Transport and binding	cytoplasm
lpg0266	LpnScots265	0.0152014	1.08952	small ORF (144aa)	ORFs of unknown function (unique)	outer membrane
lpg1018	LpnScots996	0.0136465	1.09078	chemiosmotic efflux system B protein C (outer membrane efflux protein)	Transport and binding	inner membrane
lpg1772	LpnScots1743	0.0212331	1.09095	hypothetical (lipoprotein?)	Unknown / hypothetical proteins	inner membrane
lpg2338	LpnScots2292	0.00244905	1.09112	DnaK suppressor protein dksA	Transcription factors / DNA binding proteins	cytoplasm
lpg0523	LpnScots512	0.00850898	1.09353	aminoglycoside N(6')-acetyltransferase aacA4	Named proteins of general function	cytoplasm
lpg2389	LpnScots2342	0.0089544	1.09415	catalase-peroxidase KatB	Amino Acid Metabolism, Energy Metabolism	cytoplasm
lpg0566	LpnScots552	0.0127408	1.09448	spore maturation protein A spmB	Chemotaxis / motility / cell division	inner membrane
lpg0419	LpnScots408	0.00891618	1.09598	glucokinase (glucose kinase) glk	Carbohydrate Metabolism, Metabolism of Complex Carbohydrates, Biosynthesis of Secondary Metabolites	inner membrane
lpg1550	LpnScots1524	0.00469916	1.09681	tRNA-(ms(2)io(6)a)-hydrolase (tRNA hydroxylase)	DNA/RNA degradation / restriction, Translation	cytoplasm
lpg1478	LpnScots1452	0.00562292	1.0969	aspartyl tRNA synthetase	Amino Acid Metabolism, Translation	cytoplasm
	LpnScots3048	0.0271471	1.09714	psRNA_lpg1266_248_85-129	Small regualtory RNA (sRNA)
lpg0285	LpnScots284	0.0293188	1.09797	ORF lem2	ORFs of unknown function (unique)	inner membrane
lpg1367	LpnScots1341	0.00561222	1.1	1-aminocyclopropane-1-carboxylate deaminase	Carbohydrate Metabolism	cytoplasm
lpg0625	LpnScots606	0.00712141	1.10197	expressed protein	Named proteins of general function	cytoplasm
lpg0838	LpnScots818	0.0163027	1.10254	conserved hypothetical protein	Unknown / hypothetical proteins	inner membrane
lpg1120	LpnScots1098	0.00107282	1.10292	hypothetical protein lem6	Unknown / hypothetical proteins	cytoplasm
lpg1870	LpnScots1835	0.0227292	1.10301	transmembrane protein (fimbrial? pilin?)	Named proteins of general function	inner membrane
lpg2499	LpnScots2451	0.00966147	1.10315	lysine decarboxylase	Amino Acid Metabolism	cytoplasm
lpg1573	LpnScots1547	0.0372026	1.10378	biopolymer transport protein TolR	Transport and binding	periplasmic space
lpg2021	LpnScots1982	0.0255535	1.10409	adenosylhomocysteinase ahcY	Amino Acid Metabolism, Metabolism of Other Amino Acids	cytoplasm
lpg1373	LpnScots1347	0.00215425	1.106	ribonuclease HII rnhB	DNA/RNA degradation / restriction	inner membrane
lpg2718	LpnScots2667	0.017639	1.10624	ORF wipA	ORFs of unknown function (unique)	cytoplasm
	LpnScots3006	0.00622808	1.10647	psRNA_lpg0160_98_2-46	Small regualtory RNA (sRNA)
lpg2641	LpnScots2591	0.0265356	1.10699	enhanced entry protein EnhA	Toxin production / other pathogen functions	periplasmic space
lpg2656	LpnScots2606	0.00970441	1.10699	octaprenyl diphosphate synthase IspB (polyprenyl synthetase)	Named proteins of general function	inner membrane
lpg0779	LpnScots760	0.0178969	1.1078	glycosyltransferase	Metabolism of Complex Carbohydrates	inner membrane
lpg0159	LpnScots158	0.00775917	1.10818	small ORF (159aa)	ORFs of unknown function (unique)	inner membrane
lpg0109	LpnScots108	0.00946298	1.10853	ORF hypothetical protein	ORFs of unknown function (unique)	cytoplasm
lpg2906	LpnScots2844	0.00560009	1.11008	sec-independent protein translocase TatB	Protein fate / hydrolases / secretion	inner membrane
lpg1796	LpnScots1767	0.024759	1.11134	transcriptional regulator, LysR family	Transcription factors / DNA binding proteins	cytoplasm
lpg1380	LpnScots1354	0.0268778	1.11329	histidine ammonia lyase	Amino Acid Metabolism, Energy Metabolism	inner membrane
lpg0752	LpnScots733	0.00807837	1.11357	N-acetylneuraminic acid synthetase (N-acylneuraminic acid synthase) NnaB1	Carbohydrate Metabolism, Metabolism of Cofactors and Vitamins	inner membrane
lpg0925	LpnScots904	0.0214728	1.11393	penicillin binding protein 1A (transpeptidase) (peptidoglycan synthetase) ponA	Cell envelope synthesis	inner membrane
lpg0261	LpnScots260	0.00627266	1.11418	ISSod6 transposase (IS1301)	Viral functions / Phage / Transposases	cytoplasm
lpg2491	LpnScots2443	0.0285563	1.11793	conserved hypothetical protein	Unknown / hypothetical proteins	cytoplasm
lpg2614	LpnScots2564	0.0127126	1.11796	UDP-N-acetylmuramate:L-alanine ligase MurC (L-alanine adding enzyme) murC	Metabolism of Other Amino Acids, Metabolism of Complex Carbohydrates	cytoplasm
lpg2133	LpnScots2091	0.0252259	1.1185	proline/glycine betaine transporter (major facilitator family transporter) (metabolite MFS transport)	Transport and binding	inner membrane
lpg0678	LpnScots659	0.0129755	1.11996	arginine ABC transporter, periplasmic binding protein (arginine 3rd transport system periplasmic binding protein, arginine transport system substrate-binding protein)	Transport and binding	inner membrane
lpg1646	LpnScots1618	0.049155	1.12055	cytochrome b561 transmembrane protein (secretory vesicle-specific electron transport?)	Toxin production / other pathogen functions, Energy Metabolism	inner membrane
lpg1366	LpnScots1340	0.00462083	1.12147	hypothetical (cytoplasmic protein) (highly similar to unknown protein YaaA of Escherichia coli )	Named proteins of general function	cytoplasm
lpg2342	LpnScots2296	0.0353285	1.12345	ORF hypothetical protein	ORFs of unknown function (unique)	periplasmic space
lpg0116	LpnScots115	0.00174051	1.12383	glycine cleavage system protein P (pyridoxal binding), N-terminal (glycine decarboxylating, glycine dehydrogenase)	Amino Acid Metabolism	cytoplasm
lpg1369	LpnScots1343	0.00130905	1.12457	chaperone Hsp90 HtpG (heat shock protein) htpG	Detoxification / adaptation, Protein fate / hydrolases / secretion	cytoplasm
lpg2708	LpnScots2658	0.00801273	1.12487	ferredoxin 2Fe-2S protein	Energy Metabolism	cytoplasm
lpg1105	LpnScots1083	0.0092195	1.12645	peptide methionine sulfoxide reductase	Detoxification / adaptation	outer membrane
lpg2293	LpnScots2247	0.0179621	1.12735	CDP-diacylglycerol--glycerol-3-phosphate 3-phosphatidyltransferase (phosphatidylglycerophosphate synthase) pgsA	Metabolism of Complex Lipids	inner membrane
lpg2839	LpnScots2779	0.00054988	1.12746	SsrA (tmRNA) binding protein (small protein B), protein quality control system smpB	Protein fate / hydrolases / secretion, Signal transduction / other regulatory functions, Translation	cytoplasm
lpg1845	LpnScots1816	0.0339749	1.12786	lipoprotein VacJ, peptidoglycan stabilization, virulence factor for cell to cell migration? vacJ	Cell envelope synthesis, Toxin production / other pathogen functions	periplasmic space
lpg0767	LpnScots748	0.00149819	1.12974	hypothetical	Unknown / hypothetical proteins	inner membrane
lpg0689	LpnScots670	0.00489022	1.13395	DNA binding stress protein (ferritin-like, oxidative damage protection)	Detoxification / adaptation, Transcription factors / DNA binding proteins	cytoplasm
lpg0415	LpnScots404	0.00402174	1.13486	ORF hypothetical protein	ORFs of unknown function (unique)	cytoplasm
	LpnScots3092	0.0170966	1.1357	psRNA_lpg2244_74_29-73	Small regualtory RNA (sRNA)
lpg2414	LpnScots2367	0.0250109	1.13598	small ORF (97aa)	ORFs of unknown function (unique)	cytoplasm
lpg0848	LpnScots828	0.00636471	1.13702	conserved hypothetical protein TIGR00486	Unknown / hypothetical proteins	cytoplasm
lpg0876	LpnScots856	0.0141698	1.13755	alanine dehydrogenase and pyridine nucleotide transhydrogenase (NAD(P) transhydrogenase subunit alpha) (proton translocating nicotinamide nucleotide transhydrogenase) pntAa	Metabolism of Cofactors and Vitamins	inner membrane
lpg2872	LpnScots2811	0.0190829	1.14098	(di)nucleoside polyphosphate hydrolase (MutT/nudix family protein)	Metabolism of Complex Carbohydrates, Metabolism of Cofactors and Vitamins	inner membrane
lpg0433	LpnScots422	0.00646893	1.14132	hypothetical (transcriptional regulator), COG1733	Named proteins of general function	cytoplasm
	LpnScots3201	0.0136012	1.14326	weiss_lpr0057_132-179	Small regualtory RNA (sRNA)
	LpnScots3232	0.0230783	1.14365	weiss_lpr0031_23-67	Small regualtory RNA (sRNA)
lpg1959	LpnScots1920	0.0099531	1.14438	ORF hypothetical protein	ORFs of unknown function (unique)	inner membrane
lpg2862	LpnScots2801	0.0223496	1.14635	ORF legC8	ORFs of unknown function (unique)	cytoplasm
lpg1444	LpnScots1418	0.00339403	1.14974	tryptophanyl tRNA synthetase trpS	Amino Acid Metabolism, Translation	cytoplasm
	LpnScots3180	0.0137752	1.15081	weiss_lpr0024_35-82	Small regualtory RNA (sRNA)
lpg1153	LpnScots1131	0.00789709	1.15123	amine oxidase	Amino Acid Metabolism, Biosynthesis of Secondary Metabolites	inner membrane
lpg0599	LpnScots580	0.00190586	1.15304	poly-beta-hydroxybutyrate polymerase (poly(3-hydroxyalkanoate) polymerase)	Named proteins of general function	inner membrane
	LpnScots3187	0.00998429	1.15509	weiss_lpr0051_16-60	Small regualtory RNA (sRNA)
lpg0049	LpnScots49	0.0126533	1.1558	amino acid transporter, permease	Transport and binding	inner membrane
lpg1554	LpnScots1528	0.0320156	1.1566	long chain fatty acid-CoA ligase fadD-1	Lipid Metabolism	inner membrane
lpg0656	LpnScots637	0.00367292	1.15702	tryptophan/tyrosine permease (tyrosine-specific transport protein) (aromatic amino acid transport)	Transport and binding	inner membrane
lpg1236	LpnScots1212	0.00778029	1.15715	modification methylase (Eco47II, Sau96I) (site-specific DNA-methyltransferase)	DNA/RNA degradation / restriction	cytoplasm
lpg2322	LpnScots2276	0.0105403	1.15853	cardiac ankyrin repeat protein legA5	Named proteins of general function	cytoplasm
lpg1833	LpnScots1804	0.000465012	1.16021	D-methionine transport ATP binding protein MetN (ABC transporter ATP binding protein) metN	Transport and binding	inner membrane
lpg1314	LpnScots1289	0.019116	1.16091	hypothetical (endonuclease?)	Unknown / hypothetical proteins	cytoplasm
lpg0336	LpnScots325	0.00389142	1.16413	50S ribosomal protein L16/(L10E) rplP	Translation	cytoplasm
lpg1480	LpnScots1454	0.0328502	1.16614	DNA mismatch repair protein MutH	Replication and Repair	cytoplasm
lpg0721	LpnScots702	0.0274093	1.16663	RND efflux membrane fusion protein (acriflavin resistance protein E)	Transport and binding	periplasmic space
lpg2434	LpnScots2387	0.0408783	1.16669	conserved hypothetical protein	Unknown / hypothetical proteins	cytoplasm
lpg0737	LpnScots718	0.0134985	1.16747	hypothetical signal peptide protein	Named proteins of general function	periplasmic space
lpg2849	LpnScots2789	0.0150343	1.16801	hypothetical (bacteriophage glycoprotein?)	Viral functions / Phage / Transposases	cytoplasm
lpg1964	LpnScots1925	0.0472233	1.16931	ORF lirD	ORFs of unknown function (unique)	cytoplasm
lpg0712	LpnScots693	0.0258437	1.16962	similar to endo-1,4-beta-xylanase yjeA	Metabolism of Complex Carbohydrates	periplasmic space
lpg2030	LpnScots1991	0.0246233	1.17004	conserved hypothetical protein	Unknown / hypothetical proteins	inner membrane
lpg2306	LpnScots2260	0.0159275	1.1702	rhodanese domain protein	Named proteins of general function	inner membrane
lpg1587	LpnScots1561	0.0241306	1.17224	hypothetical (thioredoxin family?)	Unknown / hypothetical proteins	cytoplasm
lpg2979	LpnScots2916	0.0135999	1.17407	conserved hypothetical protein	Unknown / hypothetical proteins	cytoplasm
lpg1184	LpnScots1162	0.0203132	1.17723	outer membrane protein RomA	Named proteins of general function	cytoplasm
lpg1799	LpnScots1770	0.0101999	1.17891	alanyl tRNA synthetase alaS	Amino Acid Metabolism, Translation	cytoplasm
lpg0831	LpnScots811	0.0336285	1.17914	flavin containing monooxygenae (dimethylaniline monooxygenase)	Named proteins of general function	cytoplasm
lpg0146	LpnScots145	0.01808	1.18044	transposase B, TnpA, ISR508 transposase OrfB protein tISRso8b	Viral functions / Phage / Transposases	cytoplasm
lpg2399	LpnScots2352	0.0318942	1.18075	unknown virulence protein	Toxin production / other pathogen functions	inner membrane
lpg1025	LpnScots1003	0.00306639	1.18148	sensory box/GGDEF/EAL family (membrane protein) yegE	Signal transduction / other regulatory functions	inner membrane
lpg2013	LpnScots1974	0.00237049	1.18155	twitching motility protein (pilin biogenesis protein PilT)	Transport and binding	cytoplasm
lpg0192	LpnScots191	0.00168892	1.18326	heat shock hsp20 (alpha crystallin) proteins family	Named proteins of general function	periplasmic space
lpg2140	LpnScots2098	0.00349011	1.18333	small ORF (126aa) transcriptional regulator, MarR family	Transcription factors / DNA binding proteins	cytoplasm
lpg1518	LpnScots1492	0.0167975	1.1839	sensory box protein/GGDEF domain/EAL domain (type I secretion system LssE)	Protein fate / hydrolases / secretion, Signal transduction / other regulatory functions	inner membrane
lpg1889	LpnScots1851	0.0204023	1.18422	lipase (triacyglycerol lipase)	Protein fate / hydrolases / secretion	cytoplasm
lpg2020	LpnScots1981	0.00243694	1.18489	transcriptional regulator OruR, AraC family oruR	Transcription factors / DNA binding proteins	cytoplasm
lpg0665	LpnScots646	0.0140258	1.18502	putative transmembrane protein COG 2259	Unknown / hypothetical proteins	inner membrane
lpg2406	LpnScots2359	0.00431388	1.18675	ORF lem23	ORFs of unknown function (unique)	cytoplasm
	LpnScots3135	0.00944306	1.18728	psRNA_lpg2950_245_154-199	Small regualtory RNA (sRNA)
lpg1010	LpnScots988	0.025794	1.18748	cadmium efflux ATPase (cadmium resistance protein)	Transport and binding	inner membrane
lpg2805	LpnScots2745	0.0316982	1.18979	peptide transport protein (proton dependent peptide transporter) POT family yhiP	Transport and binding	inner membrane
lpg0381	LpnScots370	0.0152059	1.1901	hypothetical	Unknown / hypothetical proteins	cytoplasm
lpg2392	LpnScots2345	0.0239213	1.19168	leucine rich repeat protein family legL6	Named proteins of general function	cytoplasm
lpg0930	LpnScots909	0.016102	1.19391	type IV pilus biogenesis protein PilP (lipoprotein)	Transport and binding	inner membrane
	LpnScots3100	0.00640117	1.19412	psRNA_lpg2351_95_21-74	Small regualtory RNA (sRNA)
lpg0085	LpnScots84	0.0410806	1.19439	uncharacterized conserved protein COG4067	Unknown / hypothetical proteins	periplasmic space
lpg2997	LpnScots2934	0.00385493	1.19509	alkane-1-monooxygenase (alkane hydroxylase)	Named proteins of general function	inner membrane
lpg1876	LpnScots1841	0.0413064	1.19705	ORF hypothetical protein	ORFs of unknown function (unique)	inner membrane
lpg2308	LpnScots2262	0.0191522	1.2001	protein export protein SecB (preprotein translocase)	Protein fate / hydrolases / secretion	cytoplasm
lpg0395	LpnScots384	0.00274155	1.20016	50S ribosomal protein L19 rplS	Translation	cytoplasm
lpg0043	LpnScots43	0.0190103	1.201	hypothetical (membrane protein, amino acid transporter?)	Unknown / hypothetical proteins	inner membrane
lpg0149	LpnScots148	0.00753273	1.20183	ORF hypothetical protein	ORFs of unknown function (unique)	cytoplasm
lpg0274	LpnScots273	0.000519467	1.20303	transcriptional regulator, LysR family	Transcription factors / DNA binding proteins	periplasmic space
	LpnScots3167	0.0135396	1.20477	weiss_lpr0034_177-227	Small regualtory RNA (sRNA)
lpg1242	LpnScots1218	0.0117669	1.20803	; lpg2421; transposase (ISSod13) (integrase)	Viral functions / Phage / Transposases	cytoplasm
lpg2761	LpnScots2704	0.0115147	1.21273	ORF hypothetical protein	ORFs of unknown function (unique)	cytoplasm
lpg0251	LpnScots250	0.0289756	1.21292	RNA binding protein (cold-inducible) rrm	DNA/RNA degradation / restriction	cytoplasm
lpg2449	LpnScots2401	0.0200627	1.21327	D-alanyl-D-alanine dipeptidase	Protein fate / hydrolases / secretion	cytoplasm
lpg0522	LpnScots511	0.0411697	1.21331	acetyltransferase, GNAT family	Named proteins of general function	cytoplasm
lpg0405	LpnScots394	0.0131891	1.21402	ORF hypothetical protein	ORFs of unknown function (unique)	cytoplasm
lpg1099	LpnScots1077	0.00634823	1.21418	small ORF (152aa)	ORFs of unknown function (unique)	inner membrane
lpg1746	LpnScots1717	0.0211594	1.21441	cysteine desulfurase (aminotransferase NifS) (cysteine sulfinate desulfinase) iscS	Amino Acid Metabolism	cytoplasm
lpg2496	LpnScots2448	0.00195693	1.21477	RNA methyltransferase TrmH family, group 2 (rRNA methylase) (tRNA/rRNA methyltransferase)	DNA/RNA degradation / restriction, Translation	cytoplasm
lpg2965	LpnScots2903	0.00638477	1.2162	peroxynitrite reductase; alkylhydrogen peroxide reductase, AhpC/Tsa family	Detoxification / adaptation	cytoplasm
lpg0028	LpnScots28	0.0178894	1.21707	ubiquinone biosynthesis protein COQ7, central metabolic regulatory protein	Energy Metabolism	inner membrane
lpg0047	LpnScots47	0.0194497	1.21727	chloramphenicol acetyltransferase (highly similar to antibiotic acetyltransferase)	Detoxification / adaptation	inner membrane
lpg2851	LpnScots2791	0.0452598	1.21751	protoporphyrinogen oxidase hemG	Named proteins of general function	cytoplasm
lpg1672	LpnScots1644	0.0390113	1.2182	phosphoribosylglycinamide formyltransferase (phosphoribosylamine-glycine ligase)	Nucleotide Metabolism, Metabolism of Cofactors and Vitamins	inner membrane
lpg2255	LpnScots2212	0.0172627	1.2196	ORF hypothetical protein	ORFs of unknown function (unique)	periplasmic space
lpg0050	LpnScots50	0.00205905	1.21993	integral membrane protein	Named proteins of general function	inner membrane
lpg0246	LpnScots245	0.00884575	1.21995	ORF Ceg9	ORFs of unknown function (unique)	inner membrane
lpg2256	LpnScots2213	0.0247093	1.22038	metallo-beta-lactamase superfamily protein (cleavage and polyadenylation specificity factor) (exonuclease of beta-lactamase fold)	DNA/RNA degradation / restriction, Transcription	cytoplasm
lpg2909	LpnScots2847	0.000876907	1.22329	62aa ORF hypothetical	Unknown / hypothetical proteins	cytoplasm
lpg1625	LpnScots1597	0.0116441	1.22443	small ORF (130aa) lem12	ORFs of unknown function (unique)	inner membrane
lpg2535	LpnScots2487	0.0328447	1.2264	limited homology to myoglobin (hemoglobin, cyanoglobin)	Unknown / hypothetical proteins	cytoplasm
lpg0798	LpnScots778	0.00444318	1.22686	small ORF (128aa)	ORFs of unknown function (unique)	outer membrane
lpg2456	LpnScots2408	0.00583843	1.23286	ORF legA15	ORFs of unknown function (unique)	cytoplasm
lpg1540	LpnScots1514	0.0120126	1.23355	universal stress protein A (UspA)	Detoxification / adaptation	cytoplasm
lpg0680	LpnScots661	0.00890194	1.23593	dipeptidyl aminopeptidase/acylaminoacyl peptidase	Protein fate / hydrolases / secretion	cytoplasm
lpg2168	LpnScots2126	0.0270389	1.23794	acetyltransferase, GNAT family	Named proteins of general function	cytoplasm
lpg0450	LpnScots439	0.0141229	1.23884	IcmK (DotH) (TraN)	Transport and binding, Toxin production / other pathogen functions, Protein fate / hydrolases / secretion	periplasmic space
lpg0947	LpnScots926	0.00619847	1.2399	2-oxoglutarate ferredoxin oxidoreductase alpha subunit	Carbohydrate Metabolism, Energy Metabolism	inner membrane
lpg1767	LpnScots1738	0.0254293	1.24244	thioredoxin reductase trxB1	Nucleotide Metabolism	inner membrane
lpg0559	LpnScots545	0.00789481	1.24324	small ORF (132aa)	ORFs of unknown function (unique)	inner membrane
lpg2543	LpnScots2495	0.00705033	1.24351	ORF hypothetical protein	ORFs of unknown function (unique)	cytoplasm
lpg1162	LpnScots1140	0.0141699	1.24372	ompA-like transmembrane domain protein	Named proteins of general function	outer membrane
lpg1989	LpnScots1950	0.00571468	1.24511	glutathione S-transferase?	Detoxification / adaptation	inner membrane
lpg0101	LpnScots100	0.0128459	1.24635	ORF hypothetical protein	ORFs of unknown function (unique)	outer membrane
lpg2804	LpnScots2744	0.00127589	1.24637	ORF lem29	ORFs of unknown function (unique)	inner membrane
	LpnScots3198	0.0191349	1.24781	weiss_lpr0049_1-45	Small regualtory RNA (sRNA)
lpg0704	LpnScots685	0.00749121	1.24783	enhanced entry protein EnhA	Toxin production / other pathogen functions	inner membrane
lpg0836	LpnScots816	0.0400721	1.24866	ABC transporter, ATP binding protein	Transport and binding	cytoplasm
lpg0383	LpnScots372	0.00447199	1.25078	small ORF (160aa) very weak IcmL homolog	Transport and binding, Toxin production / other pathogen functions, Protein fate / hydrolases / secretion	outer membrane
lpg2539	LpnScots2491	0.0117088	1.25207	small ORF (135aa)	ORFs of unknown function (unique)	cytoplasm
lpg0097	LpnScots96	0.0233824	1.25243	alkylphosphonate uptake protein PhnA	Named proteins of general function	cytoplasm
lpg2421	LpnScots2374	0.0127524	1.25316	transposase (ISSod13)
lpg1318	LpnScots1293	0.0341528	1.25358	ORF hypothetical protein	ORFs of unknown function (unique)	inner membrane
lpg0934	LpnScots913	0.00604524	1.25367	DamX-related protein	Chemotaxis / motility / cell division	inner membrane
lpg1735	LpnScots1706	0.00668489	1.25699	glutamyl/tRNA (Gln) amidotransferase, C subunit gatC	DNA/RNA degradation / restriction, Translation	cytoplasm
lpg2735	LpnScots2683	0.0197191	1.25798	porphobilinogen deaminase (hydroxymethylbilane synthesis)	Metabolism of Cofactors and Vitamins	cytoplasm
	LpnScots3126	0.0446806	1.2581	psRNA_lpg2768_77_13-66	Small regualtory RNA (sRNA)
lpg2239	LpnScots2196	0.00173363	1.25886	ORF hypothetical protein	ORFs of unknown function (unique)	cytoplasm
lpg1604	LpnScots1576	0.00733873	1.25981	hypothetical	Unknown / hypothetical proteins	cytoplasm
lpg0158	LpnScots157	0.0156069	1.26245	hypothetical	Unknown / hypothetical proteins	cytoplasm
	LpnScots3117	0.0107658	1.26251	psRNA_lpg2622_288_85-139	Small regualtory RNA (sRNA)
lpg1192	LpnScots1169	0.00427869	1.26518	ThiJ/PfpI family (transcriptional regulator, AraC family), isonitrile hydratase	Transcription factors / DNA binding proteins	inner membrane
lpg0014	LpnScots14	0.00189441	1.26519	transmembrane protein	Unknown / hypothetical proteins	inner membrane
lpg1662	LpnScots1634	0.00933277	1.26571	putative transport protein	Transport and binding	inner membrane
lpg0131	LpnScots130	0.00749766	1.26593	dihydropicolinate reductase dapB	Amino Acid Metabolism	inner membrane
lpg1732	LpnScots1703	0.0188316	1.26763	quinone oxidoreductase (alcohol dehydrogenase, zinc containing) qor	Named proteins of general function	cytoplasm
lpg1859	LpnScots1828	0.00348215	1.26774	ATP-dependent protease La lon	Protein fate / hydrolases / secretion	inner membrane
lpg2564	LpnScots2516	0.00798235	1.26813	LvrA	Transport and binding, Toxin production / other pathogen functions	cytoplasm
lpg0438	LpnScots427	0.00497379	1.26945	ORF hypothetical protein	ORFs of unknown function (unique)	cytoplasm
lpg0161	LpnScots160	0.00304821	1.27062	conserved hypothetical protein COG0432	Unknown / hypothetical proteins	cytoplasm
	LpnScots3195	0.0042323	1.27152	weiss_lpr0028_16-70	Small regualtory RNA (sRNA)
lpg2383	LpnScots2336	0.0139823	1.27153	transcriptional regulator, LysR family	Transcription factors / DNA binding proteins	inner membrane
lpg1445	LpnScots1419	0.0115363	1.2719	conserved hypothetical protein	Unknown / hypothetical proteins	inner membrane
lpg2864	LpnScots2803	0.0409688	1.27255	conserved hypothetical protein	Unknown / hypothetical proteins	cytoplasm
	LpnScots3193	0.00352273	1.27312	weiss_lpr0067_26-78	Small regualtory RNA (sRNA)
lpg0796	LpnScots777	0.0151574	1.27329	ORF hypothetical protein	ORFs of unknown function (unique)	cytoplasm
lpg0842	LpnScots822	0.00276984	1.2738	toluene tolerance protein Ttg2B	Transport and binding, Detoxification / adaptation	inner membrane
lpg1912	LpnScots1874	0.00698002	1.27515	sensory box histidine kinase/response regulator (two component histidine sensor kinase GacS) letS	Signal transduction / other regulatory functions	inner membrane
lpg0249	LpnScots248	0.0165233	1.27535	stearoyl CoA 9-desaturase (fatty acid desaturase)	Lipid Metabolism	inner membrane
lpg0815	LpnScots795	0.00619702	1.27577	ORF hypothetical protein	ORFs of unknown function (unique)	periplasmic space
lpg0032	LpnScots32	0.00138429	1.27578	leucine aminopeptidase lapB	Protein fate / hydrolases / secretion	inner membrane
lpg0023	LpnScots23	0.0220811	1.27795	transmembrane protein COG4539	Unknown / hypothetical proteins	inner membrane
lpg1631	LpnScots1603	0.00106465	1.2786	chalcone and stilbene synthases (3-oxoacyl[ACP]synthase II)	Lipid Metabolism	cytoplasm
	LpnScots3174	0.00499644	1.27883	weiss_lpr0070_36-80	Small regualtory RNA (sRNA)
lpg1279	LpnScots1254	0.00418467	1.27901	small ORF (123aa) hypothetical	Unknown / hypothetical proteins	outer membrane
lpg0650	LpnScots631	0.00166432	1.27983	50S ribosomal protein L31 rpmE	Translation	cytoplasm
lpg0620	LpnScots601	0.00339163	1.28066	conserved hypothetical protein	Unknown / hypothetical proteins	inner membrane
lpg2410	LpnScots2363	0.0193814	1.28107	hypothetical (serine protease?) (membrane spanning protein) vpdA	Named proteins of general function	inner membrane
lpg2348	LpnScots2302	0.00881639	1.28142	superoxide dismutase (copper-zinc) sodC	Detoxification / adaptation	outer membrane
lpg1288	LpnScots1263	0.0110981	1.28178	Holliday junction DNA helicase RuvA	Replication and Repair	cytoplasm
lpg0075	LpnScots74	0.00613338	1.28237	conserved hypothetical protein	Unknown / hypothetical proteins	inner membrane
lpg2918	LpnScots2856	0.00886562	1.28267	lytic murein transglycosylase (membrane bound)	Cell envelope synthesis	periplasmic space
lpg1098	LpnScots1076	0.0260447	1.2834	small ORF (63aa)?	ORFs of unknown function (unique)	outer membrane
lpg1496	LpnScots1470	0.00793587	1.28398	ORF lem10	ORFs of unknown function (unique)	cytoplasm
lpg0316	LpnScots305	0.00217019	1.28471	preprotein translocase, SecE subunit	Protein fate / hydrolases / secretion	inner membrane
lpg1457	LpnScots1431	0.0266607	1.28519	GTP pyrophosphokinase ((p)ppGpp synthetase I) stringent stress response RelA?	Nucleotide Metabolism	inner membrane
lpg1729	LpnScots1700	0.0434236	1.28641	sn-glycerol-3-phosphate transport, ATP binding protein ugpC	Transport and binding	cytoplasm
lpg2666	LpnScots2616	0.00469742	1.28777	probable hydrolase	Protein fate / hydrolases / secretion	cytoplasm
lpg1986	LpnScots1947	0.0126889	1.28781	ORF hypothetical protein	ORFs of unknown function (unique)	cytoplasm
lpg2526	LpnScots2478	0.00487193	1.29148	ORF hypothetical protein	ORFs of unknown function (unique)	cytoplasm
	LpnScots3132	0.00134373	1.29375	psRNA_lpg2913_269_211-255	Small regualtory RNA (sRNA)
lpg0529	LpnScots517	0.0184836	1.29438	succinate dehydrogenase hydrophobic membrane anchor protein subunit D sdhD	Carbohydrate Metabolism, Energy Metabolism, Biodegradation of Xenobiotics	inner membrane
lpg1278	LpnScots1253	0.00550439	1.29541	small ORF (105aa) hypothetical	Unknown / hypothetical proteins	periplasmic space
lpg2573	LpnScots2524	0.00418752	1.29843	transposase (resolvase, DNA invertase) (resolvase/integrase)	Viral functions / Phage / Transposases	cytoplasm
lpg0363	LpnScots352	0.0402045	1.29939	lipid A biosynthesis acyltransferase (lauroyl/myristoyl acyltransferase) waaM	Metabolism of Complex Carbohydrates	cytoplasm
lpg1671	LpnScots1643	0.00432669	1.29945	alpha-amylase, putative	Metabolism of Complex Carbohydrates	cytoplasm
lpg0102	LpnScots101	0.00428997	1.29953	3-oxoacyl-[acyl carrier protein] synthase (beta-ketoacyl synthase) fabF	Lipid Metabolism	cytoplasm
lpg0262	LpnScots261	0.0133629	1.29973	bacteriophage related DNA polymerase (uracil DNA glycosylase)	Nucleotide Metabolism, Replication and Repair	cytoplasm
lpg1872	LpnScots1837	0.00716785	1.30157	GTP binding elongation factor LepA	Toxin production / other pathogen functions, Signal transduction / other regulatory functions	cytoplasm
lpg2313	LpnScots2267	0.040174	1.30252	hypothetical	Unknown / hypothetical proteins	cytoplasm
lpg2299	LpnScots2253	0.000428742	1.30298	ATP-dependent RNA helicase (RNA polymerase associated) HepA hepA	Signal transduction / other regulatory functions	cytoplasm
lpg2762	LpnScots2705	0.00731228	1.30354	ORF hypothetical protein	ORFs of unknown function (unique)	cytoplasm
lpg0928	LpnScots907	0.0188154	1.30363	type IV pilus biogenesis protein PilN	Transport and binding	inner membrane
	LpnScots3172	0.00773918	1.30414	weiss_lpr0063_48-95	Small regualtory RNA (sRNA)
lpg0295	LpnScots294	0.00701422	1.30437	mannose-1-phosphate guanyltransferase (sugar phosphate nucleotidyltransferase)	Carbohydrate Metabolism	cytoplasm
lpg0253	LpnScots252	0.00767726	1.30813	acetyltransferase, GNAT family (amino acid acetyltransferase)	Protein fate / hydrolases / secretion	cytoplasm
lpg1884	LpnScots1846	0.00546007	1.30952	Microtubule binding protein, putative legC2/ylfb	Named proteins of general function	inner membrane
lpg0852	LpnScots832	0.028401	1.31054	ORF hypothetical protein	ORFs of unknown function (unique)	inner membrane
lpg2618	LpnScots2568	0.00253012	1.31225	UDP-N-acetylmuramoylalanyl-D-glutamyl-2, 6-diaminopimelate-D-alanyl-D-alanyl ligase (D-alanine:D-alanine adding enzyme) murF	Amino Acid Metabolism, Metabolism of Complex Carbohydrates	inner membrane
lpg2596	LpnScots2546	0.0340453	1.31302	signal peptide protein (LysM domain protein)	Named proteins of general function	inner membrane
lpg0038	LpnScots38	0.0231458	1.31609	RIKEN cDNA 4921520G13 gene LegA10	Unknown / hypothetical proteins	cytoplasm
lpg2833	LpnScots2773	0.00214505	1.3163	acyl-CoA thioester hydrolase yciA	Protein fate / hydrolases / secretion	cytoplasm
lpg1092	LpnScots1070	0.00372307	1.31809	beta-phosphoglucomutase (phosphatase/phosphohexomutase)	Metabolism of Complex Carbohydrates	cytoplasm
lpg0474	LpnScots463	0.00868642	1.31953	CDP-diacylglycerol-serine-O-phosphatidyltransferase (phosphatidylserine synthetase)	Amino Acid Metabolism, Metabolism of Complex Lipids	inner membrane
lpg2779	LpnScots2721	0.0118005	1.32114	NADH dehydrogenase I, K subunit (NADH-ubiquinone oxidoreductase, chain K) nuoK	Metabolism of Cofactors and Vitamins, Energy Metabolism	inner membrane
lpg1644	LpnScots1616	0.0205996	1.32325	ORF hypothetical protein	ORFs of unknown function (unique)	outer membrane
lpg2580	LpnScots2530	0.00973058	1.3239	glutaryl CoA dehydrogenase gcdH	Lipid Metabolism, Amino Acid Metabolism, Biodegradation of Xenobiotics	cytoplasm
lpg0793	LpnScots774	0.0047862	1.32445	IS1400 transposase, transposase ORFA, COG2801: transposase and inactivated derivatives	Viral functions / Phage / Transposases	cytoplasm
lpg1885	LpnScots1847	0.00511476	1.32446	small ORF (104aa)	ORFs of unknown function (unique)	outer membrane
lpg1281	LpnScots1256	0.0165816	1.3246	hypothetical (L. pneumophila unknown protein)	Unknown / hypothetical proteins	inner membrane
lpg0197	LpnScots196	0.00414098	1.32613	conserved hypothetical protein	Unknown / hypothetical proteins	cytoplasm
lpg1610	LpnScots1582	0.0202842	1.32648	glutamate-5-kinase (gamma-glutamyl kinase) proB	Amino Acid Metabolism	inner membrane
	LpnScots3159	0.0131322	1.32749	weiss_lpr0023_186-238	Small regualtory RNA (sRNA)
	LpnScots3120	0.00997789	1.32839	psRNA_lpg2711_114_39-92	Small regualtory RNA (sRNA)
lpg0329	LpnScots318	0.0126708	1.32855	50S ribosomal protein L3 rplC	Translation	cytoplasm
lpg0167	LpnScots166	0.0256279	1.32864	peptide chain release factor	Protein fate / hydrolases / secretion	cytoplasm
lpg1860	LpnScots1829	0.00618218	1.33006	ATP-dependent Clp protease, ATP binding subunit ClpX	Protein fate / hydrolases / secretion	cytoplasm
lpg1183	LpnScots1161	0.00665546	1.33108	ORF hypothetical protein	Unknown / hypothetical proteins	inner membrane
lpg1413	LpnScots1387	0.00512892	1.33122	glycerol-3-phosphate dehydrogenase glpD	Metabolism of Complex Lipids	inner membrane
lpg1343	LpnScots1317	0.00496944	1.33207	ORF hypothetical protein	ORFs of unknown function (unique)	periplasmic space
lpg1685	LpnScots1657	0.0127234	1.33357	ORF hypothetical protein	ORFs of unknown function (unique)	cytoplasm
lpg2467	LpnScots2419	0.0346652	1.33362	cytochrome c3 hydrogenase alpha chain (hydrogenase/sulfur reductase alpha subunit) hydA	Energy Metabolism	cytoplasm
lpg0320	LpnScots309	0.00162912	1.33443	50S ribosomal protein L10 rplJ	Translation	cytoplasm
	LpnScots3243	0.00916774	1.33597	LprE_2950_5-49	Small regualtory RNA (sRNA)
lpg0350	LpnScots339	0.00375542	1.33728	50S ribosomal protein L36 rpmJ	Translation	cytoplasm
lpg1378	LpnScots1352	0.0172425	1.33943	proton/peptide symporter (POT) family protein (proton/oligopeptide transporter) (di-tripeptide transporter)	Transport and binding	inner membrane
lpg0531	LpnScots519	0.0220955	1.34066	succinate dehydrogenase iron-sulfur protein subunit B sdhB	Carbohydrate Metabolism, Energy Metabolism, Biodegradation of Xenobiotics	cytoplasm
lpg1809	LpnScots1780	0.023977	1.34306	small ORF (130aa)	ORFs of unknown function (unique)	outer membrane
lpg2788	LpnScots2730	0.0111049	1.3443	NADH dehydrogenase I, B subunit (NADH-ubiquinone oxidoreductase, 20 kDa subunit) nuoB2	Metabolism of Cofactors and Vitamins, Energy Metabolism	cytoplasm
lpg1322	LpnScots1297	0.00206875	1.34483	adenylate cyclase 1 protein cyaA	Nucleotide Metabolism	inner membrane
lpg2599	LpnScots2549	0.0332963	1.34738	DNA topoisomerase I topA	Transcription, Replication and Repair	cytoplasm
lpg0108	LpnScots107	0.0259535	1.34755	ORF hypothetical protein	ORFs of unknown function (unique)	cytoplasm
lpg2274	LpnScots2231	0.00270569	1.34885	glycerophosphoryl diester esterase (glycerophosphoryldiester phosphodiesterase) ugpQ	Metabolism of Complex Lipids	cytoplasm
lpg1962	LpnScots1923	0.00231743	1.34913	peptidyl-prolyl cis-trans isomerase (rotamase) lirB	Toxin production / other pathogen functions	outer membrane
lpg0141	LpnScots140	0.000586365	1.34991	oligopeptidase A (zinc dependent oligopeptidase)	Protein fate / hydrolases / secretion	cytoplasm
lpg2314	LpnScots2268	0.00827524	1.35037	dihydropicolinate synthase	Amino Acid Metabolism	inner membrane
lpg1960	LpnScots1921	0.00159192	1.3515	ORF lirA	ORFs of unknown function (unique)	cytoplasm
lpg1268	LpnScots1244	0.0126802	1.35184	ORF hypothetical protein	ORFs of unknown function (unique)	cytoplasm
lpg0481	LpnScots470	0.0482979	1.3519	(S-adenosylmethionine-dependent) methyltransferase [tRNA(guanine-N(7)-methyltransferase?)]	DNA/RNA degradation / restriction, Translation	cytoplasm
lpg0668	LpnScots649	0.0228841	1.35256	bromodomain? protein-protein interactions? [overlaps (different frame) with next one]	Named proteins of general function	inner membrane
lpg1127	LpnScots1105	0.023773	1.35366	acyl CoA synthetase, long chain fatty acid:CoA ligase (feruloyl CoA synthetase) (rifamycin polyketide synthase)	Lipid Metabolism	inner membrane
lpg2493	LpnScots2445	0.0016136	1.35389	small heat shock protein HspC2 (molecular chaperone)	Detoxification / adaptation, Protein fate / hydrolases / secretion	cytoplasm
lpg0738	LpnScots719	0.0189622	1.35399	replicative DNA helicase dnaB	Replication and Repair	cytoplasm
lpg1591	LpnScots1565	0.0103007	1.35439	30S ribosomal protein S18 rpsR	Translation	cytoplasm
lpg2494	LpnScots2446	0.00253204	1.35533	conserved hypothetical protein	Unknown / hypothetical proteins	cytoplasm
	LpnScots3171	0.00259324	1.35652	weiss_lpr0004_54-98	Small regualtory RNA (sRNA)
lpg1403	LpnScots1377	0.0214622	1.35724	hypothetical (transcriptional repressor?) (molecular chaperone?) COG2377	Unknown / hypothetical proteins	inner membrane
lpg1467	LpnScots1441	0.0161617	1.3578	dephospho-CoA kinase (DNA repair protein?)	Metabolism of Cofactors and Vitamins	inner membrane
lpg0157	LpnScots156	0.038062	1.35881	methionine aminopeptidase map-1	Protein fate / hydrolases / secretion	cytoplasm
lpg1450	LpnScots1424	0.0027111	1.35902	iron/ascorbate oxidoreductase family protein, putative	Named proteins of general function	cytoplasm
lpg0081	LpnScots80	0.00802099	1.36023	ORF hypothetical protein	ORFs of unknown function (unique)	cytoplasm
lpg2197	LpnScots2154	0.00822898	1.36092	COG4319 ketosteroid isomerase	Lipid Metabolism	cytoplasm
lpg2430	LpnScots2383	0.0108004	1.36124	2-(5-triphosphoribosyl)-3'-dephosphocoenzyme A synthase CitG (modifier of citrate lyase)" mdcB	Signal transduction / other regulatory functions, Energy Metabolism	inner membrane
lpg2626	LpnScots2576	0.0202273	1.36562	ORF hypothetical protein	ORFs of unknown function (unique)	cytoplasm
lpg1305	LpnScots1280	0.00931761	1.36585	tryptophan synthetase (alpha chain) TrpA	Amino Acid Metabolism	cytoplasm
lpg0451	LpnScots440	0.0151122	1.3671	IcmE (DotG)	Transport and binding, Toxin production / other pathogen functions, Protein fate / hydrolases / secretion	periplasmic space
lpg2781	LpnScots2723	0.0314243	1.36807	NADH dehydrogenase I, I subunit (NADH-ubiquinone oxidoreductase, NQ09 subunit) nuoI	Metabolism of Cofactors and Vitamins, Energy Metabolism	inner membrane
	LpnScots3200	0.00601446	1.3703	weiss_151573R_122-175	Small regualtory RNA (sRNA)
lpg0063	LpnScots63	0.0308454	1.37147	phospho-2-dehydro-3-deoxyheptonate aldolase (2-keto-3-deoxy-D-arabino-heptulosonate 7-phophate synthase) aroH	Amino Acid Metabolism	cytoplasm
lpg0051	LpnScots51	0.00881552	1.37171	hypothetical (membrane associated protein, conserved domain protein)	Named proteins of general function	inner membrane
lpg2769	LpnScots2712	0.02229	1.37213	30S ribosomal protein S15 (S15/S13E) rpsO	Translation	cytoplasm
lpg0550	LpnScots537	0.00574571	1.37295	hypothetical (FAD-dependent oxidoreductase)	Named proteins of general function	inner membrane
lpg2358	LpnScots2312	0.0132536	1.37344	30S ribosomal protein S21 rpsU	Translation	cytoplasm
lpg0823	LpnScots803	0.00722052	1.37354	Neurogenic locus notch protein homolog precursor	Named proteins of general function	outer membrane
lpg1690	LpnScots1662	0.00707194	1.37417	aconitate hydratase (citrate hydro-lyase) (aconitase) acnA	Carbohydrate Metabolism, Energy Metabolism	cytoplasm
lpg0731	LpnScots712	0.0126064	1.37614	hypothetical protein	Unknown / hypothetical proteins	outer membrane
lpg2819	LpnScots2759	0.0375212	1.38046	tyrosine phosphatase II superfamily protein (myo-inositol hexaphosphate phosphohydrolase)	Amino Acid Metabolism, Metabolism of Complex Lipids	periplasmic space
lpg1030	LpnScots1008	0.01403	1.38298	hypothetical	Unknown / hypothetical proteins	periplasmic space
lpg1751	LpnScots1722	0.00575199	1.38422	ORF hypothetical protein	ORFs of unknown function (unique)	inner membrane
lpg1766	LpnScots1737	0.000960596	1.38558	cell division protein FtsK (DNA translocase FtsK) (sporulation protein Spo III E) ftsK	Chemotaxis / motility / cell division	inner membrane
lpg2958	LpnScots2896	0.00663953	1.38808	transmembrane protein (nodulation competitiveness protein)	Chemotaxis / motility / cell division	inner membrane
lpg1898	LpnScots1860	0.0172038	1.38906	methanol dehydrogenase regulatory protein (MoxR protein)	Transcription factors / DNA binding proteins	inner membrane
lpg1504	LpnScots1478	0.0473919	1.38993	pyruvate dehydrogenase E1 component oxidoreductase protein AceE aceE	Carbohydrate Metabolism, Amino Acid Metabolism	inner membrane
	LpnScots3170	0.00028247	1.39272	weiss_lpr0072_37-89	Small regualtory RNA (sRNA)
lpg2561	LpnScots2513	0.0290356	1.39435	hypothetical protein	Unknown / hypothetical proteins	inner membrane
lpg1714	LpnScots1686	0.00567209	1.39492	30S ribosomal protein S2 rpsB	Translation	cytoplasm
lpg1361	LpnScots1335	0.00662945	1.39527	general secretion pathway protein LspH xcpU	Protein fate / hydrolases / secretion	inner membrane
lpg2331	LpnScots2285	0.0163505	1.39701	biotin synthase BioC (SAM (and some other nucleotide) binding motif) bioC	Metabolism of Cofactors and Vitamins	inner membrane
lpg0147	LpnScots146	0.014049	1.39725	transposase (IS911) (IS600)	Viral functions / Phage / Transposases	cytoplasm
lpg0847	LpnScots827	0.0102437	1.39752	UDP-N-acetylglucosamine 1-carboxyvinyltransferase (3-phosphoshikimate-1-carboxyvinyl transferase) murA	Metabolism of Complex Carbohydrates	cytoplasm
lpg0470	LpnScots459	0.00111884	1.39779	fructose bisphosphate aldolase	Carbohydrate Metabolism, Energy Metabolism	cytoplasm
lpg2221	LpnScots2178	0.0152801	1.39876	ORF hypothetical protein	ORFs of unknown function (unique)	inner membrane
lpg1733	LpnScots1704	0.00469137	1.40154	chloride channel protein EriC (voltage gated)	Transport and binding	inner membrane
lpg1186	LpnScots1163	0.00474273	1.40259	competence lipoprotein ComL	Transport and binding	periplasmic space
lpg0669	LpnScots650	0.00631694	1.40397	hypothetical exported protein [overlaps (different frame) with previous one]	Named proteins of general function	periplasmic space
lpg0890	LpnScots869	0.00502675	1.40424	cystathionine beta-lyase (cystathionine gamma lyase) metC	Amino Acid Metabolism, Metabolism of Other Amino Acids, Energy Metabolism	cytoplasm
lpg0764	LpnScots745	0.00820386	1.40514	hypothetical	Unknown / hypothetical proteins	cytoplasm
lpg2328	LpnScots2282	0.0112807	1.40668	small ORF (127aa) lem22	ORFs of unknown function (unique)	cytoplasm
lpg2835	LpnScots2775	0.00225995	1.40773	thiopurine S-methyltransferase tpm	Nucleotide Metabolism	cytoplasm
lpg2323	LpnScots2277	0.00505051	1.4091	type II secretion system protein (twitching motility protein) uptC	Protein fate / hydrolases / secretion, Chemotaxis / motility / cell division	inner membrane
lpg2756	LpnScots2699	0.00970401	1.41068	recombinational DNA repair protein RecR	Replication and Repair	cytoplasm
lpg0153	LpnScots152	0.00681963	1.41097	small ORF (104aa)	ORFs of unknown function (unique)	outer membrane
lpg1409	LpnScots1383	0.0010655	1.41353	hypothetical	Unknown / hypothetical proteins	cytoplasm
lpg2027	LpnScots1988	0.00461713	1.41382	2-keto-3-deoxy-D-arabino-heptulosonate 7-phosphate synthase (phospho-2-dehydro-3-deoxyheptonate aldolase) dhs1	Amino Acid Metabolism	cytoplasm
lpg0359	LpnScots348	0.000588548	1.41448	acyl carrier protein acpP	Named proteins of general function	inner membrane
lpg0830	LpnScots810	0.00204441	1.41548	hypothetical protein	Unknown / hypothetical proteins	outer membrane
lpg0583	LpnScots564	0.0468978	1.41619	phosphate transporter (phosphate permease)	Transport and binding	inner membrane
lpg1817	LpnScots1788	0.00835474	1.41714	ORF hypothetical protein	ORFs of unknown function (unique)	inner membrane
lpg0662	LpnScots643	0.0378162	1.41996	multidrug efflux MFS outer membrane protein (RND family)	Transport and binding	outer membrane
lpg2961	LpnScots2899	0.016329	1.42034	major outer membrane protein	Toxin production / other pathogen functions, Named proteins of general function	outer membrane
lpg2235	LpnScots2192	0.016841	1.4218	sterol desaturase	Lipid Metabolism	inner membrane
lpg0819	LpnScots799	0.0157006	1.42257	ORF2 transposase	Viral functions / Phage / Transposases	inner membrane
lpg0269	LpnScots268	0.00189213	1.42623	hypothetical (ABC binding protein)	Named proteins of general function	inner membrane
	LpnScots2995	0.00290375	1.42833	psRNA_lpg0011_122_49-102	Small regualtory RNA (sRNA)
lpg2616	LpnScots2566	0.0439253	1.43043	UDP-N-muramoylalanine-D-glutamate ligase murD	Metabolism of Other Amino Acids, Metabolism of Complex Carbohydrates	cytoplasm
lpg1712	LpnScots1684	0.0108255	1.43048	uridylate kinase (uridine monophosphate kinase) pyrH	Nucleotide Metabolism	cytoplasm
lpg2601	LpnScots2551	0.00203711	1.43067	conserved hypothetical protein	Unknown / hypothetical proteins	inner membrane
lpg2354	LpnScots2308	0.0211156	1.43098	(oxygen-independent) coproporphyrinogen III oxidase	Metabolism of Cofactors and Vitamins	cytoplasm
lpg0841	LpnScots821	0.00132403	1.43365	toluene tolerance ABC transporter, ATP binding protein Ttg2A	Detoxification / adaptation	cytoplasm
lpg0696	LpnScots677	0.00521039	1.436	ORF lem3	ORFs of unknown function (unique)	cytoplasm
lpg1365	LpnScots1339	0.0140276	1.43951	hypothetical	Unknown / hypothetical proteins	periplasmic space
lpg0886	LpnScots865	0.00835271	1.44021	sodium:dicarboxylate symporter (neutral amino acid (glutamate) transporter) (proton/sodium-glutamate symport protein)	Transport and binding	inner membrane
lpg1395	LpnScots1369	0.00810024	1.44036	3-oxoacyl-(acyl carrier protein) reductase fabG	Lipid Metabolism	cytoplasm
lpg2367	LpnScots2320	0.00984363	1.44089	ORF hypothetical protein	ORFs of unknown function (unique)	cytoplasm
lpg1958	LpnScots1919	0.00639126	1.44626	FLJ00180 protein legL5	Unknown / hypothetical proteins	cytoplasm
lpg1205	LpnScots1181	0.0109705	1.44651	cold shock domain family protein CspA	Detoxification / adaptation	cytoplasm
lpg2349	LpnScots2303	0.014285	1.44793	alkylhydroperoxidase AhpD family core domain protein	Detoxification / adaptation	inner membrane
	LpnScots3175	0.00343847	1.44829	weiss_1251785R_1-45	Small regualtory RNA (sRNA)
lpg2786	LpnScots2728	0.00377824	1.44887	NADH dehydrogenase I, D subunit (NADH-ubiquinone oxidoreductase 49 Kd chain) nuoD	Metabolism of Cofactors and Vitamins, Energy Metabolism	inner membrane
lpg0565	LpnScots551	0.00662946	1.44928	spore maturation protein B	Chemotaxis / motility / cell division	inner membrane
lpg2127	LpnScots2085	0.00271835	1.45074	hypothetical COG3034	Unknown / hypothetical proteins	periplasmic space
lpg1727	LpnScots1698	0.00421087	1.45113	hydrolase	Protein fate / hydrolases / secretion	inner membrane
lpg0970	LpnScots949	0.0295258	1.45216	amino acid permeases (arginine permease, histidine permease, gamma-aminobutyrate permease)	Transport and binding	inner membrane
lpg2799	LpnScots2739	0.0221701	1.45265	O-acetyltransferase (O-antigen acetylase) (lipopolysaccharide modification acyltransferase)	Metabolism of Complex Lipids	inner membrane
lpg2278	LpnScots2235	0.0378171	1.4533	4-hydroxyphenylpyruvate dioxygenase (legiolysin) oxidoreductase protein (hemolysin) hpd	Amino Acid Metabolism	cytoplasm
lpg2891	LpnScots2830	0.00343299	1.45379	sporulation initiation inhibitor protein Soj, chromosome partitioning protein ParA soj	Chemotaxis / motility / cell division	cytoplasm
lpg0717	LpnScots698	0.00520272	1.45423	small ORF (153aa)	ORFs of unknown function (unique)	periplasmic space
lpg1682	LpnScots1654	0.044451	1.45559	oxidoreductase, short chain dehydrogenase/reductase family	Named proteins of general function	inner membrane
lpg2726	LpnScots2675	0.0086516	1.45688	peptidylprolyl cis-trans isomerase B (cyclophilin-type) Lcy ppiB	Cell envelope synthesis, Toxin production / other pathogen functions, Protein fate / hydrolases / secretion	cytoplasm
	LpnScots3212	0.00405389	1.45751	weiss_lpr0030_70-114	Small regualtory RNA (sRNA)
lpg2927	LpnScots2865	0.00690483	1.45846	conserved hypothetical protein	Unknown / hypothetical proteins	cytoplasm
lpg2621	LpnScots2571	0.0237311	1.46157	acid phosphatase, class B (vegetative storage protein)	Toxin production / other pathogen functions, Protein fate / hydrolases / secretion	periplasmic space
lpg2676	LpnScots2626	0.01248	1.462	DotB (TraJ) (type IV pilus biogenesis protein) dotB	Transport and binding, Toxin production / other pathogen functions, Protein fate / hydrolases / secretion	cytoplasm
lpg2659	LpnScots2609	0.0173174	1.46593	ATPase N2B (nucleotide (GTP) binding protein), COG1485	Signal transduction / other regulatory functions	cytoplasm
lpg2836	LpnScots2776	0.00925795	1.46891	glucosamine-fructose-6-phosphate aminotransferase, isomerizing glmS	Amino Acid Metabolism, Metabolism of Complex Carbohydrates	inner membrane
lpg0501	LpnScots490	7.08933e-05	1.47279	phosphoglycerate mutase, 2,3-bisphosphoglycerate independent pgm	Carbohydrate Metabolism	inner membrane
lpg2050	LpnScots2011	0.00611392	1.47305	ORF hypothetical protein	ORFs of unknown function (unique)	cytoplasm
lpg1542	LpnScots1516	0.00639354	1.47476	PQQ (pyrrolo quinoline) enzyme repeat domain protein (dehydrogenase cofactor) (serine/threonine protein kinase?) (lipoprotein?)	Named proteins of general function	inner membrane
lpg2320	LpnScots2274	0.00790987	1.47563	small ORF (157aa)	ORFs of unknown function (unique)	outer membrane
lpg0932	LpnScots911	0.00307869	1.47615	shikimate kinase	Amino Acid Metabolism	cytoplasm
lpg0390	LpnScots379	0.0136846	1.47624	ORF VipA	ORFs of unknown function (unique)	cytoplasm
lpg0355	LpnScots344	0.0143286	1.47721	50S ribosomal protein L17 rplQ	Translation	cytoplasm
lpg1414	LpnScots1388	0.00962648	1.47978	glycerol kinase (probable carbohydrate kinase)	Metabolism of Complex Lipids	cytoplasm
lpg0844	LpnScots824	0.00668119	1.48075	signal peptide protein (toluene tolerance protein) Ttg2D	Detoxification / adaptation	periplasmic space
lpg0026	LpnScots26	0.0187974	1.48117	amino acid permease COG0531	Transport and binding	inner membrane
lpg2818	LpnScots2758	0.0116338	1.48361	conserved hypothetical protein	Unknown / hypothetical proteins	cytoplasm
lpg1810	LpnScots1781	0.00454358	1.48677	long chain fatty acid transporter (fatty acid outer membrane porin)	Transport and binding	cytoplasm
lpg2863	LpnScots2802	0.00716592	1.49019	pteridine reductase 1 (short chain dehydrogenase/reductase) (glucose-1-dehydrogenase)	Named proteins of general function	inner membrane
lpg2765	LpnScots2708	0.00472131	1.4903	HIT family hydrolase (e.g., diadenosine tetraphosphate hydrolase) (histidine triad nucleotide binding protein, PKC inhibitor 1) hit	Protein fate / hydrolases / secretion, Transcription factors / DNA binding proteins	cytoplasm
lpg2026	LpnScots1987	0.00505086	1.49241	heat shock protein GrpE	Detoxification / adaptation, Protein fate / hydrolases / secretion	cytoplasm
lpg1603	LpnScots1575	0.00455885	1.49313	hypothetical	Unknown / hypothetical proteins	cytoplasm
lpg2625	LpnScots2575	0.0099197	1.49317	carbamoyl phosphate synthase, large subunit carB	Nucleotide Metabolism, Amino Acid Metabolism	inner membrane
	LpnScots3113	0.0212835	1.4932	psRNA_lpg2545_395_23-72	Small regualtory RNA (sRNA)
lpg0880	LpnScots860	0.00846094	1.49489	ORF hypothetical protein	ORFs of unknown function (unique)	outer membrane
lpg0393	LpnScots382	0.00216825	1.49606	ORF hypothetical protein	ORFs of unknown function (unique)	inner membrane
lpg0344	LpnScots333	0.00573503	1.49868	50S ribosomal protein L6/(L9E) rplF	Translation	cytoplasm
lpg1931	LpnScots1892	0.0101769	1.49927	ORF hypothetical protein	ORFs of unknown function (unique)	cytoplasm
lpg0874	LpnScots854	0.00123194	1.49945	NAD(P) transhydrogenase (beta subunit) pntB	Metabolism of Cofactors and Vitamins	inner membrane
lpg1155	LpnScots1133	0.00520817	1.4996	pyruvate decarboxylase	Carbohydrate Metabolism	inner membrane
	LpnScots3147	0.0104105	1.50004	weiss_lpr0002_174-218	Small regualtory RNA (sRNA)
lpg0507	LpnScots496	0.0121489	1.50061	outer membrane protein OmpH	Named proteins of general function	periplasmic space
lpg0314	LpnScots304	0.00866084	1.5013	elongation factor Tu (EF-Tu) tuf2	Translation	cytoplasm
lpg2353	LpnScots2307	0.00473544	1.50244	NUDIX hydrolase (MutT/nudix family protein) (nucleoside diphosphate hydrolase?) yrfE	Metabolism of Complex Carbohydrates, Metabolism of Cofactors and Vitamins	inner membrane
lpg1728	LpnScots1699	0.0421738	1.50302	unknown	Unknown / hypothetical proteins	inner membrane
lpg0744	LpnScots725	0.0325009	1.5053	GGDEF domain protein (regulatory components of sensory transduction system)	Signal transduction / other regulatory functions	cytoplasm
lpg2042	LpnScots2003	0.00482651	1.50631	outer membrane protein (34 kDa), TPR repeat	Toxin production / other pathogen functions	periplasmic space
lpg1545	LpnScots1519	0.00407505	1.5065	DNA-binding protein, putative	Transcription factors / DNA binding proteins	inner membrane
lpg0942	LpnScots921	0.00301555	1.50766	GTP-binding protein Era	Signal transduction / other regulatory functions	cytoplasm
lpg1461	LpnScots1435	0.0327967	1.50984	single stranded DNA specific exonuclease RecJ	DNA/RNA degradation / restriction	inner membrane
lpg2150	LpnScots2108	0.00414646	1.50996	ORF hypothetical protein	ORFs of unknown function (unique)	cytoplasm
	LpnScots3165	0.0134378	1.51191	weiss_2057973F_375-426	Small regualtory RNA (sRNA)
lpg1382	LpnScots1356	0.00783748	1.51325	dehydrogenase, short chain (dhs-6C) (hydroxysteroid dehydrogenase)	Lipid Metabolism	periplasmic space
lpg0922	LpnScots901	0.0342669	1.51349	electron transfer flavoprotein, beta subunit etfB	Energy Metabolism	cytoplasm
lpg2465	LpnScots2417	0.000339579	1.51407	SidD	Toxin production / other pathogen functions	cytoplasm
lpg1822	LpnScots1793	0.018477	1.51501	ORF hypothetical protein	ORFs of unknown function (unique)	inner membrane
lpg1193	LpnScots1170	0.0206324	1.51507	phosphoribosyl-ATP pyrophosphatase/phosphoribosyl AMP cyclohydrolase = histidine biosynthesis bifunctional protein hisI	Amino Acid Metabolism	inner membrane
lpg0228	LpnScots227	0.000602402	1.51513	amino acid permease family protein (amino acid transporter)	Transport and binding	inner membrane
	LpnScots3027	0.00731366	1.51564	psRNA_lpg0775_204_131-177	Small regualtory RNA (sRNA)
lpg2665	LpnScots2615	0.00448842	1.51591	dienelactone hydrolase family protein	Named proteins of general function	inner membrane
lpg1974	LpnScots1935	0.0123798	1.51834	major outer membrane protein	Toxin production / other pathogen functions	outer membrane
lpg1066	LpnScots1044	0.0207165	1.52065	ORF hypothetical protein	ORFs of unknown function (unique)	cytoplasm
lpg2671	LpnScots2621	0.011716	1.52303	zinc protease (peptidase, M16 family)	Protein fate / hydrolases / secretion	periplasmic space
lpg2780	LpnScots2722	0.0162619	1.52447	NADH dehydrogenase I, J subunit (NADH-ubiquinone/plastoquinone oxidoreductase chain 6) nuoJ+G563	Metabolism of Cofactors and Vitamins, Energy Metabolism	inner membrane
lpg2883	LpnScots2822	0.00468281	1.52519	3-octaprenyl-4-hydroxybenzoate carboxy-lyase (aromatic acid decarboxylase)	Metabolism of Cofactors and Vitamins	inner membrane
	LpnScots3197	0.0093167	1.5256	weiss_lpr0071_262-306	Small regualtory RNA (sRNA)
lpg2218	LpnScots2175	0.0361333	1.52679	choline monooxygenase (benzene 1,2-dioxygenase a subunit)	Biodegradation of Xenobiotics	cytoplasm
lpg1581	LpnScots1555	0.00277945	1.52996	NAD-glutamate dehydrogenase	Energy Metabolism, Amino Acid Metabolism	cytoplasm
lpg1392	LpnScots1366	0.0320909	1.53103	fatty acid/phospholipid synthesis protein PlsX	Lipid Metabolism, Metabolism of Complex Lipids	cytoplasm
lpg0217	LpnScots216	0.000998098	1.53122	phosphoribosylaminoimidazole carboxylase, ATPase subunit purK	Nucleotide Metabolism	cytoplasm
lpg0895	LpnScots874	0.0196317	1.53133	ORF hypothetical protein	ORFs of unknown function (unique)	inner membrane
lpg0033	LpnScots33	0.00499069	1.53541	ORF hypothetical protein	ORFs of unknown function (unique)	cytoplasm
	LpnScots3229	0.0294026	1.536	weiss_lpr0055_72-117	Small regualtory RNA (sRNA)
	LpnScots3133	0.0487815	1.53618	psRNA_lpg2913_78_13-57	Small regualtory RNA (sRNA)
lpg0243	LpnScots242	0.0053343	1.53665	short chain dehydrogenase/(reductase)	Named proteins of general function	inner membrane
lpg2413	LpnScots2366	0.0187513	1.53722	small ORF (145aa)	ORFs of unknown function (unique)	outer membrane
	LpnScots3101	0.00145604	1.5414	psRNA_lpg2358_64_7-54	Small regualtory RNA (sRNA)
lpg2143	LpnScots2101	0.00801635	1.5415	ORF hypothetical protein	ORFs of unknown function (unique)	inner membrane
lpg1834	LpnScots1805	0.0363703	1.54213	ATP binding protein, permease protein (D-methionine transport system permease protein) metI	Transport and binding	inner membrane
lpg2817	LpnScots2757	0.0114083	1.5427	heat shock protein 33, redox regulated chaperonin yrfI	Detoxification / adaptation, Protein fate / hydrolases / secretion	inner membrane
lpg0770	LpnScots751	0.0056436	1.54547	hypothetical	Unknown / hypothetical proteins	cytoplasm
lpg0552	LpnScots539	0.0104598	1.54744	suppressor of GroEL (SugE) chaperonin?, SMR (small drug resistance) family sugE	Transport and binding, Protein fate / hydrolases / secretion, Signal transduction / other regulatory functions	inner membrane
lpg2238	LpnScots2195	0.021047	1.55144	transmembrane protein	Unknown / hypothetical proteins	inner membrane
lpg1805	LpnScots1776	0.00922662	1.55217	DNA mismatch repair protein MutS	Replication and Repair	inner membrane
lpg2690	LpnScots2640	0.0270554	1.55338	LphB	Named proteins of general function	inner membrane
lpg2763	LpnScots2706	0.00278213	1.55339	Mg2+ and Co2+ transporter CorB, hemolysin	Transport and binding, Toxin production / other pathogen functions, Protein fate / hydrolases / secretion	inner membrane
lpg2023	LpnScots1984	0.00160185	1.55443	carbamoyl phosphate synthase, small subunit	Nucleotide Metabolism, Amino Acid Metabolism	inner membrane
lpg2347	LpnScots2301	0.00382026	1.5557	2,4-dienoyl-CoA reductase FadH1 (NADPH dehydrogenase) fadH	Metabolism of Cofactors and Vitamins	inner membrane
lpg2451	LpnScots2403	0.0100527	1.55944	putative N-hydroxyarylamine O-acetyltransferase	Named proteins of general function	inner membrane
lpg0520	LpnScots509	0.039204	1.55948	methyltransferase (ubiE/COQ5 family)	Metabolism of Cofactors and Vitamins, Lipid Metabolism, Amino Acid Metabolism, Metabolism of Other Amino Acids, Biodegradation of Xenobiotics	cytoplasm
	LpnScots3073	0.0220822	1.55955	psRNA_lpg1836_486_250-304	Small regualtory RNA (sRNA)
lpg0065	LpnScots65	0.0455201	1.56089	ORF hypothetical protein	ORFs of unknown function (unique)	cytoplasm
lpg1871	LpnScots1836	0.00433129	1.56124	signal peptidase I (lepB-1) lepB-1	Protein fate / hydrolases / secretion	inner membrane
lpg2612	LpnScots2562	0.0138635	1.56187	D-alanine-D-alanine ligase A (DdlA) ddlA	Metabolism of Other Amino Acids, Metabolism of Complex Carbohydrates	cytoplasm
lpg2619	LpnScots2569	0.0235634	1.56421	cell division protein ZipA	Chemotaxis / motility / cell division	inner membrane
lpg0439	LpnScots428	0.0268184	1.56435	ORF hypothetical protein	ORFs of unknown function (unique)	inner membrane
lpg0849	LpnScots829	0.0158751	1.56641	ABC transporter, ATP binding protein (lipoprotein releasing system)	Transport and binding	cytoplasm
lpg0298	LpnScots297	0.00489208	1.56773	peptidyl-prolyl cis-trans isomerase D (survival protein SurA) surA	Toxin production / other pathogen functions	inner membrane
lpg0435	LpnScots424	0.0039704	1.56784	SAM-dependent methyltransferase (tellurite resistance protein)	Detoxification / adaptation	cytoplasm
lpg0348	LpnScots337	0.01433	1.56997	50S ribosomal protein L15 rplO	Translation	cytoplasm
lpg0058	LpnScots58	0.0174067	1.57006	hypothetical	Unknown / hypothetical proteins	inner membrane
lpg1717	LpnScots1689	0.013477	1.5734	hypothetical protein	Unknown / hypothetical proteins	cytoplasm
lpg1897	LpnScots1859	0.00748382	1.57369	glutathione-regulated potassium efflux system	Transport and binding	inner membrane
lpg2527	LpnScots2479	0.00637445	1.57561	contains coiled coil domain	Unknown / hypothetical proteins	cytoplasm
lpg2212	LpnScots2169	0.00229346	1.57562	acetylpolyamine aminohydolase bcp	Protein fate / hydrolases / secretion	cytoplasm
lpg1423	LpnScots1397	0.00227759	1.57799	TPR domain protein (heat shock protein) N-acetylglucosaminyl transferase	Detoxification / adaptation, Protein fate / hydrolases / secretion, Carbohydrate Metabolism, Metabolism of Complex Carbohydrates, Metabolism of Complex Lipids	periplasmic space
lpg0339	LpnScots328	0.00609739	1.57875	50S ribosomal protein L14 rplN	Translation	cytoplasm
lpg1481	LpnScots1455	0.0218104	1.5794	ORF hypothetical protein	ORFs of unknown function (unique)	inner membrane
lpg2254	LpnScots2211	0.00586755	1.58104	conserved hypothetical protein	Unknown / hypothetical proteins	cytoplasm
lpg2917	LpnScots2855	0.00969703	1.58205	hypothetical	Unknown / hypothetical proteins	cytoplasm
lpg1016	LpnScots994	0.0100317	1.58305	unknown Legionella protein (putative secreted protein?)	Named proteins of general function	periplasmic space
lpg0845	LpnScots825	0.00205687	1.5836	small ORF (93aa) anti sigma B (or F) factor antagonist??, spoIIAA??) rsbV	Transcription factors / DNA binding proteins	cytoplasm
lpg2246	LpnScots2203	0.00218575	1.58486	ORF hypothetical protein	ORFs of unknown function (unique)	outer membrane
lpg0946	LpnScots925	0.0106402	1.58555	pyridoxal phosphate biosynthetic protein PdxJ (pyridoxine biosynthesis) pdxJ	Metabolism of Cofactors and Vitamins	cytoplasm
lpg0821	LpnScots801	0.0173214	1.58995	lipopolysaccharide biosynthesis glycosyltransferase (beta 1,4-glucosyltransferase) (UDP glucose-lipooligosaccharide beta 1,4-glucosyltransferase)	Metabolism of Complex Carbohydrates, Metabolism of Complex Lipids	cytoplasm
lpg1584	LpnScots1558	0.00389875	1.59007	(CDP-alcohol) phosphatidyltransferase (phosphatidylcholine synthase)	Amino Acid Metabolism, Metabolism of Complex Lipids	inner membrane
lpg1083	LpnScots1061	0.00207768	1.59121	conserved hypothetical protein	Unknown / hypothetical proteins	cytoplasm
lpg2475	LpnScots2427	0.0061958	1.59156	hydrogenase expression/formation protein (hydrogenase nickel incorporation protein HypB)	Transport and binding	cytoplasm
lpg0851	LpnScots831	0.0161235	1.59467	membrane fusion protein (HlyD family secretion protein) secretion of drugs or toxins?	Protein fate / hydrolases / secretion	periplasmic space
lpg1670	LpnScots1642	0.00698549	1.59591	ORF hypothetical protein	ORFs of unknown function (unique)	cytoplasm
	LpnScots3061	0.0087434	1.59628	psRNA_lpg1697_420_231-277	Small regualtory RNA (sRNA)
lpg1580	LpnScots1554	0.00663969	1.59681	cytochrome b-561 transmembrane protein	Energy Metabolism	inner membrane
lpg1296	LpnScots1271	0.0021648	1.59971	protein involved in catabolism of external DNA	DNA/RNA degradation / restriction	cytoplasm
lpg0282	LpnScots281	0.0196541	1.5998	conserved hypothetical protein	Unknown / hypothetical proteins	cytoplasm
lpg0328	LpnScots317	0.00114853	1.6	30S ribosomal protein S10 rpsJ	Translation	cytoplasm
lpg1676	LpnScots1648	0.00691372	1.60149	phosphoribosylformylglycinamidine synthase I (FGAM synthase I) purQ	Nucleotide Metabolism	cytoplasm
lpg0969	LpnScots948	0.00291794	1.60164	ORF hypothetical protein	ORFs of unknown function (unique)	cytoplasm
	LpnScots3108	0.0414216	1.60219	psRNA_lpg2452_419_193-239	Small regualtory RNA (sRNA)
lpg0287	LpnScots286	0.00320284	1.60236	translation elongation factor P (EF-P) efp	Translation	cytoplasm
lpg0331	LpnScots320	0.00721316	1.60297	50S ribosomal protein L23 rplW	Translation	cytoplasm
lpg2886	LpnScots2825	0.00700821	1.60407	ExsB protein (transcriptional or post-transcriptional regulator), COG0603: ATPase, PP-loop superfamily	Signal transduction / other regulatory functions, Transcription factors / DNA binding proteins	periplasmic space
lpg1552	LpnScots1526	0.00685919	1.60442	UDP-2,3-diacylglucosamine hydrolase	Metabolism of Complex Carbohydrates	cytoplasm
	LpnScots3221	0.0152911	1.60454	weiss_lpr0045_13-59	Small regualtory RNA (sRNA)
lpg0561	LpnScots547	0.0115357	1.60642	acetyoacetyl CoA reductase phaB	Carbohydrate Metabolism	cytoplasm
lpg0378	LpnScots367	0.00043531	1.60657	A. fulgidus predicted coding region AF2307	Unknown / hypothetical proteins	cytoplasm
lpg1321	LpnScots1296	0.000888255	1.60683	oxidoreductase (dehydrogenase)	Named proteins of general function	cytoplasm
	LpnScots3033	0.0285751	1.60714	psRNA_lpg0848_182_3-57	Small regualtory RNA (sRNA)
lpg0333	LpnScots322	0.0164897	1.60738	hypothetical?	Unknown / hypothetical proteins	inner membrane
lpg2200	LpnScots2157	0.00387199	1.60775	ORF cegC4	ORFs of unknown function (unique)	cytoplasm
lpg0701	LpnScots682	0.0024494	1.60903	2-amino-3-ketobutyrate coenzyme A ligase (glycine acetyltransferase) (7-keto-8-aminopelargonate synthetase) kbl	Amino Acid Metabolism	cytoplasm
lpg1771	LpnScots1742	0.0156369	1.6111	peptide maturation protein PmbA (microcin (peptide antibiotic) processing peptidase I)	Named proteins of general function	inner membrane
lpg2884	LpnScots2823	0.0185872	1.61143	ORF hypothetical protein	ORFs of unknown function (unique)	inner membrane
lpg0734	LpnScots715	0.00826335	1.61179	glutamine dependent NAD+ synthetase (NH3 dependent NAD synthetase)	Amino Acid Metabolism, Metabolism of Cofactors and Vitamins	inner membrane
	LpnScots3236	0.0125539	1.61205	weiss_lpr0062_1-55	Small regualtory RNA (sRNA)
lpg2219	LpnScots2176	0.0166191	1.6122	conserved hypothetical protein	Unknown / hypothetical proteins	inner membrane
lpg0330	LpnScots319	0.00586056	1.61409	50S ribosomal protein L4	Translation	cytoplasm
lpg1495	LpnScots1469	0.00808276	1.61455	small ORF (97aa)	ORFs of unknown function (unique)	cytoplasm
	LpnScots3067	0.0127562	1.61681	psRNA_lpg1809_225_110-164	Small regualtory RNA (sRNA)
lpg1548	LpnScots1522	0.00182135	1.61793	nucleoside diphosphate kinase ndk	Nucleotide Metabolism	cytoplasm
lpg2809	LpnScots2749	0.0120032	1.61822	aminopeptidase N pepN	Metabolism of Other Amino Acids	cytoplasm
lpg2227	LpnScots2184	0.0155278	1.61895	acetyl CoA carboxylase alpha subunit (propionyl CoA carboxylase beta chain)	Amino Acid Metabolism, Carbohydrate Metabolism	inner membrane
lpg2002	LpnScots1963	0.0206901	1.61956	transmembrane protein YajC, preprotein translocase subunit yajC	Protein fate / hydrolases / secretion	inner membrane
lpg2734	LpnScots2682	0.0143952	1.61991	sensor protein LuxN (transmembrane sensor histidine kinase/transcription response regulator) (sensory kinase in two component regulator)	Signal transduction / other regulatory functions	inner membrane
lpg2889	LpnScots2828	0.00413516	1.622	glucose inhibited division protein A gidA	Chemotaxis / motility / cell division	cytoplasm
lpg1549	LpnScots1523	0.00218429	1.62459	ORF hypothetical protein	ORFs of unknown function (unique)	cytoplasm
lpg0290	LpnScots289	0.00888542	1.6246	lipoprotein	Named proteins of general function	outer membrane
lpg0342	LpnScots331	0.00171368	1.62535	30S ribosomal protein S14 rpsN	Translation	cytoplasm
lpg1842	LpnScots1813	0.0308133	1.62647	DNA dependent ATPase I and helicase II (DNA helicase II) uvrD	Replication and Repair	cytoplasm
lpg1585	LpnScots1559	0.00232804	1.62679	small ORF (162aa) conserved domain protein; enhanced entry protein EnhB	Toxin production / other pathogen functions	outer membrane
lpg1287	LpnScots1262	0.00154947	1.62687	crossover junction endodeoxyribonuclease RuvC (Holliday junction nuclease)	Replication and Repair	cytoplasm
lpg1565	LpnScots1539	0.0046726	1.62758	thiamine biosynthesis protein NMT-1 (periplasmic ABC transporter substrate binding protein) (hydroxymethylpyrimidine binding protein) thi3	Metabolism of Cofactors and Vitamins	inner membrane
lpg2241	LpnScots2198	0.0196364	1.62972	GTP cyclohydrolase II; riboflavin biosynthesis	Metabolism of Cofactors and Vitamins	cytoplasm
lpg1233	LpnScots1209	0.00991461	1.62999	ORF hypothetical protein	ORFs of unknown function (unique)	inner membrane
lpg1412	LpnScots1386	0.00346299	1.63071	thioredoxin trxA3	Named proteins of general function	cytoplasm
lpg2503	LpnScots2455	0.0106976	1.6316	small ORF (106aa)	ORFs of unknown function (unique)	inner membrane
lpg1089	LpnScots1067	0.00692601	1.63247	methyltransferase (N-methyltransferase?)	Named proteins of general function	cytoplasm
lpg0797	LpnScots2960	0.00116269	1.63269	tRNA-Met	tRNA
lpg0519	LpnScots508	0.0318154	1.634	ORF ceg17	ORFs of unknown function (unique)	inner membrane
lpg2198	LpnScots2155	0.0453128	1.6347	peptide transport (POT family) (proton/(oligo)peptide symporter, putative PTR2 family transport protein)	Transport and binding	inner membrane
lpg0406	LpnScots395	0.0201265	1.63502	hypothetical (carboxymuconolactonase decarboxylase family protein)	Named proteins of general function	cytoplasm
lpg2678	LpnScots2628	0.00198918	1.63866	similar to unknown proteins	Unknown / hypothetical proteins	cytoplasm
lpg1541	LpnScots1515	0.000128986	1.63888	GTP-binding protein EngA	Signal transduction / other regulatory functions	inner membrane
lpg1528	LpnScots1502	0.0117263	1.63985	conserved hypothetical protein	Unknown / hypothetical proteins	cytoplasm
lpg1564	LpnScots1538	0.000510368	1.64033	membrane protein (nodulin 21?)	Named proteins of general function	inner membrane
lpg0272	LpnScots271	0.0106402	1.64299	cysteine transferase	Transport and binding	cytoplasm
lpg1862	LpnScots1831	0.00214933	1.64335	trigger factor TF (FKBP-type peptidyl prolyl cis-trans isomerase) tig	Toxin production / other pathogen functions, Protein fate / hydrolases / secretion	cytoplasm
lpg0534	LpnScots522	0.0149971	1.6447	succinyl CoA synthetase beta chain sucC	Carbohydrate Metabolism, Energy Metabolism	inner membrane
lpg2440	LpnScots2393	0.00534783	1.64521	glutathione S-transferase	Detoxification / adaptation	inner membrane
lpg0593	LpnScots574	0.00322867	1.64577	5-formyltetrahydrofolate cyclo-ligase	Metabolism of Cofactors and Vitamins	inner membrane
lpg1189	LpnScots1166	0.0191276	1.64647	ORF hypothetical protein	ORFs of unknown function (unique)	inner membrane
lpg2824	LpnScots2764	0.0369115	1.64779	DNA repair protein RecN	Replication and Repair	cytoplasm
lpg2454	LpnScots2406	0.00690205	1.64879	acetyltransferase, GNAT family, ElaA-like protein	Named proteins of general function	cytoplasm
lpg0698	LpnScots679	0.0333839	1.64881	hypothetical (ATPase)	Named proteins of general function	cytoplasm
	LpnScots3005	0.0417148	1.64905	psRNA_lpg0147_93_22-75	Small regualtory RNA (sRNA)
lpg0210	LpnScots209	0.00774137	1.65029	ORF hypothetical protein	ORFs of unknown function (unique)	cytoplasm
lpg2196	LpnScots2153	0.00762549	1.65457	ornithine cyclodeaminase (mu-crystallin family)	Amino Acid Metabolism	cytoplasm
lpg2044	LpnScots2005	0.00355314	1.6561	conserved domain protein	Unknown / hypothetical proteins	inner membrane
lpg0846	LpnScots826	0.00431777	1.65646	hypothetical BolA like protein (predicted transcriptional regulator) (morphoprotein, cell rounding) yrbA	Cell envelope synthesis, Transcription factors / DNA binding proteins	cytoplasm
lpg1722	LpnScots1694	0.0142659	1.65748	GMP synthetase guaA	Nucleotide Metabolism, Amino Acid Metabolism	inner membrane
lpg2372	LpnScots2325	0.0282917	1.65828	ORF hypothetical protein	ORFs of unknown function (unique)	cytoplasm
lpg0875	LpnScots855	0.00389308	1.66103	transmembrane NAD(P) transhydrogenase (alpha subunit) (pyridine nucleotide transhydrogenase) PntA	Metabolism of Cofactors and Vitamins	outer membrane
lpg2245	LpnScots2202	0.012397	1.66267	C4-dicarboxylate transport protein (Na+/H+ dicarboxylate symporter) dctA	Transport and binding	inner membrane
lpg0816	LpnScots796	0.00822113	1.66712	isocitrate dehydrogenase, NADP-dependent icd	Carbohydrate Metabolism, Metabolism of Other Amino Acids, Energy Metabolism	inner membrane
lpg1701	LpnScots1673	0.00261035	1.66837	kinectin 1 (kinesin receptor) legC3	Named proteins of general function	inner membrane
lpg2820	LpnScots2760	0.000834977	1.66873	aldo/keto reductase (oxidoreductase)	Named proteins of general function	cytoplasm
lpg2705	LpnScots2655	0.034063	1.66908	ubiquinol-cytochrome c reductase, iron-sulfur subunit (Rieske protein) petA	Energy Metabolism	inner membrane
lpg1353	LpnScots1327	0.00550031	1.66943	3-ketoacyl CoA thiolase (thiolase) fadA	Lipid Metabolism, Amino Acid Metabolism, Biodegradation of Xenobiotics	cytoplasm
lpg1886	LpnScots1848	0.00521684	1.66954	acylphosphatase	Named proteins of general function	cytoplasm
lpg2224	LpnScots2181	0.00278716	1.67047	UVB-resistance protein UVR8 ppgA	Named proteins of general function	cytoplasm
lpg2469	LpnScots2421	0.00207766	1.67075	hydrogenase/sulfur reductase gamma subunit (cytochrome c3 hydrogenase, gamma chain) hydG-2	Energy Metabolism	inner membrane
lpg2912	LpnScots2850	0.0178561	1.67111	ORF hypothetical protein	ORFs of unknown function (unique)	cytoplasm
lpg1149	LpnScots1127	0.0250716	1.67275	ORF hypothetical protein	ORFs of unknown function (unique)	inner membrane
lpg0021	LpnScots21	0.0137768	1.67364	alpha helix protein	Unknown / hypothetical proteins	cytoplasm
lpg1084	LpnScots1062	0.00416381	1.6755	hypothetical (cytosolic protein)	Named proteins of general function	cytoplasm
lpg1801	LpnScots1772	0.0230144	1.67663	RecA bacterial DNA recombination protein (recombinase A) recA	Replication and Repair	inner membrane
lpg1506	LpnScots1480	0.0218117	1.67772	inner membrane protein AmpE (beta lactamase induction?)	Named proteins of general function	inner membrane
lpg2565	LpnScots2517	0.00174407	1.67833	transposase ORF-A (IS-type)	Viral functions / Phage / Transposases	cytoplasm
lpg0619	LpnScots600	0.014984	1.68279	glyoxylase (hydroxylase) COG3324	Named proteins of general function	cytoplasm
lpg1416	LpnScots1390	0.0180145	1.68368	purine nucleoside phosphorylase II (uridine phosphorylase Udp2)	Nucleotide Metabolism	cytoplasm
lpg2934	LpnScots2872	0.00113593	1.68372	transcription termination factor rho	Transcription	cytoplasm
lpg1154	LpnScots1132	0.0124618	1.68531	ORF hypothetical protein	ORFs of unknown function (unique)	cytoplasm
lpg0218	LpnScots217	0.0185469	1.68692	phosphoribosylaminoimidazole carboxylase, catalytic subunit PurE	Nucleotide Metabolism	inner membrane
lpg2016	LpnScots1977	0.0232445	1.68753	hypothetical (YGGT family protein) (transmembrane protein)	Named proteins of general function	inner membrane
lpg1191	LpnScots1168	0.00699305	1.68893	glycosyl hydrolase family 3 (anhydromuramoyl peptide exo beta-N-acetylglucosaminidase) (beta-hexosaminidase)	Metabolism of Complex Carbohydrates	periplasmic space
	LpnScots3083	0.00991821	1.68961	psRNA_lpg2149_186_142-187	Small regualtory RNA (sRNA)
lpg0011	LpnScots11	0.00988885	1.69054	thiol-disulfide oxidoreductase ResA (thioredoxin) (cytochrome c biogenesis protein YpxA) resA	Energy Metabolism	periplasmic space
lpg0927	LpnScots906	0.00606619	1.69292	type IV pilus biogenesis protein PilM	Transport and binding	inner membrane
lpg1715	LpnScots1687	0.0040038	1.69394	16 kD immunogenic protein	Named proteins of general function	periplasmic space
lpg2675	LpnScots2625	0.00978316	1.69422	DotC (TraI) dotC	Transport and binding, Toxin production / other pathogen functions, Protein fate / hydrolases / secretion	outer membrane
lpg1498	LpnScots1472	0.00797453	1.69511	ORF hypothetical protein	ORFs of unknown function (unique)	cytoplasm
lpg0048	LpnScots48	0.0110587	1.69613	acetyltransferase	Named proteins of general function	cytoplasm
lpg1465	LpnScots1439	0.00112679	1.69681	ORF hypothetical protein	ORFs of unknown function (unique)	outer membrane
lpg2770	LpnScots2713	0.00186872	1.69787	tRNA pseudouridine synthase B	DNA/RNA degradation / restriction, Translation	cytoplasm
lpg1389	LpnScots1363	0.00828065	1.69966	tRNA (5 methylaminomethyl-2-thiouridylate) methyltransferase (tRNA methyltransferase)	DNA/RNA degradation / restriction, Translation	cytoplasm
lpg1855	LpnScots1826	0.00254854	1.70038	peptidyl prolyl cis-trans isomerase D ppiD	Protein fate / hydrolases / secretion	periplasmic space
lpg1534	LpnScots1508	0.0280319	1.70156	glutamate-1-semialdehyde-2,1-aminomutase hemL	Metabolism of Cofactors and Vitamins	cytoplasm
lpg1747	LpnScots1718	0.0291651	1.70305	RNA methyltransferase (TrmH family) (SpoU family-rRNA methylase)	DNA/RNA degradation / restriction, Translation	cytoplasm
lpg1425	LpnScots1399	0.0138828	1.7036	orotidine 5'-phosphate decarboxylase PyrF	Nucleotide Metabolism	cytoplasm
lpg2901	LpnScots2839	0.011537	1.70376	transporter, LysE family (amino acid transport protein)	Transport and binding	inner membrane
lpg2229	LpnScots2186	0.00119404	1.70419	saframycin Mx1 synthetase B (acyl CoA synthase) (nonribosomal peptide synthase)	Biosynthesis of Secondary Metabolites	inner membrane
lpg1148	LpnScots1126	0.0133193	1.70545	ORF hypothetical protein	ORFs of unknown function (unique)	inner membrane
lpg1372	LpnScots1346	0.0101701	1.70801	oxidoreductase (NADH dependent dehydrogenase) (myo-inositol-2-dehydrogenase)	Carbohydrate Metabolism, Metabolism of Complex Lipids	inner membrane
lpg1740	LpnScots1711	0.0067825	1.70904	small ORF (154aa)	ORFs of unknown function (unique)	outer membrane
lpg0677	LpnScots658	0.000800427	1.70907	small ORF (88aa)	ORFs of unknown function (unique)	cytoplasm
lpg0939	LpnScots918	0.00597929	1.71163	2-dehydro-3-deoxy-phosphogluconate aldolase eda	Carbohydrate Metabolism, Amino Acid Metabolism	cytoplasm
lpg1933	LpnScots1894	0.000289052	1.71308	ORF lem15	ORFs of unknown function (unique)	cytoplasm
lpg0426	LpnScots415	0.00411296	1.71378	cold shock protein CspH cspD	Detoxification / adaptation	cytoplasm
lpg1706	LpnScots1678	0.0497314	1.71554	arginine/ornithine succinyltransferase (arginine-N-succinyltransferase)	Amino Acid Metabolism	cytoplasm
lpg2967	LpnScots2905	0.00514807	1.71707	superoxide dismutase sodB	Detoxification / adaptation	cytoplasm
lpg0371	LpnScots360	0.00653187	1.71891	hypothetical COG2914	Unknown / hypothetical proteins	cytoplasm
	LpnScots3068	0.00112356	1.72026	psRNA_lpg1809_98_28-78	Small regualtory RNA (sRNA)
lpg2560	LpnScots2512	0.00601045	1.7214	unknown protein	Unknown / hypothetical proteins	inner membrane
lpg1977	LpnScots1938	0.0100581	1.72143	intracellular protease (ThiJ/PfpI family)	Protein fate / hydrolases / secretion	inner membrane
lpg0611	LpnScots592	0.0114902	1.72256	metal ion transporter (magnesium and cobalt efflux protein) (hemolysin)	Transport and binding	inner membrane
lpg0544	LpnScots532	0.00114573	1.72384	small ORF (62aa)	ORFs of unknown function (unique)	inner membrane
lpg0382	LpnScots371	0.0213327	1.72521	osmotically inducible protein Y osmY	Detoxification / adaptation	periplasmic space
lpg1070	LpnScots1048	0.00411246	1.72581	integrase (phage related) int	Viral functions / Phage / Transposases	cytoplasm
lpg1241	LpnScots1217	0.0324844	1.72635	conjugal transfer protein TraA	Transport and binding, Viral functions / Phage / Transposases	cytoplasm
lpg2243	LpnScots2200	0.0166193	1.7267	uracil phosphoribosyltransferase (UMP pyrophosphorylase)	Nucleotide Metabolism	cytoplasm
lpg2766	LpnScots2709	0.0091752	1.72993	GTP cyclohydrolase I folE2	Metabolism of Cofactors and Vitamins	cytoplasm
lpg0045	LpnScots45	0.00627877	1.73097	small ORF (70aa)	ORFs of unknown function (unique)	cytoplasm
lpg0022	LpnScots22	0.00190233	1.7318	conserved hypothetical protein (oxidoreductase, N6-adenine specific DNA methylase, RNA methylase, SAM-dependent methyltransferase)	Nucleotide Metabolism	inner membrane
lpg1888	LpnScots1850	0.0140406	1.73193	ORF hypothetical protein	ORFs of unknown function (unique)	cytoplasm
	LpnScots3029	0.000916186	1.73194	psRNA_lpg0787_75_16-64	Small regualtory RNA (sRNA)
lpg2386	LpnScots2339	0.0348218	1.73271	ORF hypothetical protein	ORFs of unknown function (unique)	cytoplasm
lpg0773	LpnScots754	0.0090463	1.73286	polysaccharide ABC transporter, ATP binding protein (O-antigen export system)	Transport and binding, Protein fate / hydrolases / secretion	cytoplasm
lpg1452	LpnScots1426	0.0380766	1.73375	lipase A? (hydrolase, alpha/beta fold family), kraken-like (serine hydrolase?)	Protein fate / hydrolases / secretion	inner membrane
lpg1383	LpnScots1357	0.000392564	1.73383	ribonuclease HI rnhA	DNA/RNA degradation / restriction	cytoplasm
lpg1116	LpnScots1094	0.00578602	1.73761	chitinase (exochitinase) aminosugars metabolism?	Protein fate / hydrolases / secretion	inner membrane
lpg0341	LpnScots330	0.00197767	1.73828	50S ribosomal protein L5	Translation	cytoplasm
	LpnScots3035	0.00628002	1.73993	psRNA_lpg0902_174_106-154	Small regualtory RNA (sRNA)
lpg2956	LpnScots2894	0.000468565	1.74007	deoxycytidine triphosphate deaminase dcd	Nucleotide Metabolism	cytoplasm
lpg0855	LpnScots835	0.00288023	1.74038	signal peptide peptidase SppA (protease IV) (SohB protein)	Protein fate / hydrolases / secretion	inner membrane
lpg0427	LpnScots416	0.00358308	1.74088	diadenosine tetraphosphate (Ap4A) hydrolase,histidine triad family protein	Named proteins of general function	cytoplasm
lpg2842	LpnScots2782	0.00421268	1.74206	PhoH protein (ATPase) (phosphate starvation inducible protein)	Detoxification / adaptation	cytoplasm
lpg0345	LpnScots334	0.00998265	1.74493	50S ribosomal protein L18 rplR	Translation	cytoplasm
lpg1400	LpnScots1374	0.0176381	1.74694	DNA polymerase III, delta prime subunit holB	Nucleotide Metabolism, Replication and Repair	cytoplasm
lpg2158	LpnScots2116	0.0134222	1.74801	phosphatidylethanolamine N-methyltransferase pmtA	Amino Acid Metabolism	cytoplasm
lpg1648	LpnScots1620	0.00602749	1.74802	signal peptide protein (integral membrane or exported protein?)	Named proteins of general function	periplasmic space
lpg2986	LpnScots2923	0.00751528	1.74849	ATP synthase F0, B subunit atpF	Energy Metabolism	periplasmic space
	LpnScots3004	0.00463856	1.74992	psRNA_lpg0122_74_2-48	Small regualtory RNA (sRNA)
lpg0448	LpnScots437	0.00459156	1.75112	IcmM (DotJ)	Transport and binding, Toxin production / other pathogen functions, Protein fate / hydrolases / secretion	inner membrane
lpg1459	LpnScots1433	0.00534007	1.75284	aspartate aminotransferase (aminotransferase, N-succinyldiaminopimelate aminotransferase) AspC yfdZ	Amino Acid Metabolism	cytoplasm
lpg2847	LpnScots2787	0.0139921	1.7529	hypothetical protein	Unknown / hypothetical proteins	outer membrane
lpg2215	LpnScots2172	0.00250382	1.75566	RIKEN cDNA G431002C21 gene legA2	Unknown / hypothetical proteins	cytoplasm
lpg1117	LpnScots1095	0.0082765	1.75573	small ORF (157aa) transcriptional repressor of sporulation, septation and degradative enzyme genes? paiA	Protein fate / hydrolases / secretion, Chemotaxis / motility / cell division, Transcription factors / DNA binding proteins	cytoplasm
lpg0019	LpnScots19	0.00693234	1.75682	hemagglutinin/protease, zinc metalloprotease	Toxin production / other pathogen functions, Protein fate / hydrolases / secretion	outer membrane
lpg0001	LpnScots1	0.015463	1.75812	chromosomal replication initiator protein DnaA	Replication and Repair	cytoplasm
lpg1942	LpnScots1903	0.00505396	1.75922	3-hydroxyacyl CoA dehydrogenase (beta-hydroxybutyryl CoA dehydrogenase)	Biodegradation of Xenobiotics, Carbohydrate Metabolism	periplasmic space
lpg1754	LpnScots1725	0.0079364	1.75961	ORF hypothetical protein	ORFs of unknown function (unique)	inner membrane
lpg1909	LpnScots1871	0.00077052	1.75977	ORF hypothetical protein	ORFs of unknown function (unique)	cytoplasm
lpg0235	LpnScots234	0.00388227	1.7626	hypothetical protein	Unknown / hypothetical proteins	cytoplasm
lpg1945	LpnScots1906	0.0266163	1.76482	3',5'-cyclic nucleotide phosphodiesterase	Signal transduction / other regulatory functions	outer membrane
lpg0478	LpnScots467	0.000218743	1.76568	50S ribosomal protein L33 rpL33	Translation	cytoplasm
	LpnScots3063	0.00512968	1.76643	psRNA_lpg1770_96_5-49	Small regualtory RNA (sRNA)
lpg2507	LpnScots2459	0.000499347	1.76669	ORF hypothetical protein	ORFs of unknown function (unique)	cytoplasm
	LpnScots3215	0.00300331	1.76959	weiss_lpr0007_10-62	Small regualtory RNA (sRNA)
lpg0145	LpnScots144	0.00194815	1.77186	site specific recombinase ccrB	Viral functions / Phage / Transposases	cytoplasm
lpg1689	LpnScots1661	0.0125202	1.77361	23.7 kDa protein	Named proteins of general function	inner membrane
lpg2702	LpnScots2652	0.0195748	1.77398	stringent starvation protein A (transcription activator) sspA	Toxin production / other pathogen functions, Transcription factors / DNA binding proteins	cytoplasm
lpg1237	LpnScots1213	0.0104025	1.77474	type II restriction enzyme (Eco47II, Sau96I)	DNA/RNA degradation / restriction	cytoplasm
lpg2213	LpnScots2170	0.00504468	1.77535	hemin binding protein Hbp	Transport and binding	periplasmic space
lpg1140	LpnScots1118	0.0156583	1.77538	spermidine/putrescine ABC transporter permease protein PotB	Transport and binding	inner membrane
lpg1458	LpnScots1432	0.00330914	1.77572	hypothetical membrane protein	Unknown / hypothetical proteins	cytoplasm
lpg0324	LpnScots313	0.00825988	1.77686	30S ribosomal protein S12	Translation	cytoplasm
lpg1068	LpnScots1046	0.00446415	1.77786	small ORF (67aa)	ORFs of unknown function (unique)	cytoplasm
lpg2987	LpnScots2924	0.00372576	1.77891	ATP synthase F0, C subunit atpE	Energy Metabolism	inner membrane
lpg1407	LpnScots1381	0.0399467	1.77928	dolichol monophosphate mannose synthase	Metabolism of Complex Carbohydrates	inner membrane
lpg1316	LpnScots1291	0.000780109	1.77963	ORF hypothetical protein	ORFs of unknown function (unique)	inner membrane
lpg2343	LpnScots2297	0.00422835	1.78007	lysophospholipase A (glycerophospholipid-cholesterol acyltransferase) (lecithin dependent thermolabile hemolysin) (Salmonella translocated effector: regulated by SPI-2) sseJ	Toxin production / other pathogen functions, Protein fate / hydrolases / secretion	outer membrane
lpg0945	LpnScots924	0.00181501	1.78047	Gala protein type 1 or 3 (caspase recruitment domain, leucine rich repeat ?) legL1	Toxin production / other pathogen functions, Named proteins of general function	cytoplasm
lpg0349	LpnScots338	0.0136752	1.78105	preprotein translocase (secretion protein SecY)	Protein fate / hydrolases / secretion	inner membrane
lpg1026	LpnScots1004	0.0106449	1.78201	putative outer membrane lipoprotein	Named proteins of general function	outer membrane
lpg0755	LpnScots736	0.00747901	1.78583	COG0399: Predicted pyridoxal phosphate-dependent enzyme apparently involved in regulation of cell wall biosynthesis (spore coat polysaccharide biosynthesis protein) yvfE	Cell envelope synthesis, Signal transduction / other regulatory functions	inner membrane
lpg2487	LpnScots2439	0.00601951	1.78841	deoxyuridinetriphosphatase (deoxyuridine 5'-triphosphate nucleotidohydrolase) dut	Nucleotide Metabolism	inner membrane
lpg2658	LpnScots2608	0.0058335	1.7886	ferrous iron transporter A feoA	Transport and binding	cytoplasm
lpg0389	LpnScots378	0.0169768	1.78951	ORF hypothetical protein	ORFs of unknown function (unique)	cytoplasm
lpg0107	LpnScots106	0.0107016	1.7896	hypothetical (membrane protein required for meiotic division?)	Unknown / hypothetical proteins	inner membrane
lpg2852	LpnScots2792	0.00404651	1.79019	amidase (6-aminohexanoate-cyclic dimer hydrolase) amiC	Amino Acid Metabolism, Metabolism of Other Amino Acids, Biodegradation of Xenobiotics	inner membrane
lpg0083	LpnScots82	0.000928976	1.79057	COG0189: glutathione synthase/ribosomal protein S6 modification enzyme (glutaminyl transferase), hexapeptide transferase	Protein fate / hydrolases / secretion, Translation	cytoplasm
lpg0351	LpnScots340	0.0150168	1.79081	30S ribosomal protein S13 rpsM	Translation	inner membrane
	LpnScots3037	0.00190303	1.79089	psRNA_lpg0935_101_37-91	Small regualtory RNA (sRNA)
lpg2159	LpnScots2117	0.00843287	1.7951	CrtF (enzyme methylating tetracycline) (hydroxyneurosporene (C20) methyltransferase)	Toxin production / other pathogen functions, Biodegradation of Xenobiotics	cytoplasm
lpg1916	LpnScots1878	0.0161249	1.79595	possible regulator of murein genes (BolA protein) bolA	Cell envelope synthesis, Transcription factors / DNA binding proteins	inner membrane
lpg1755	LpnScots1726	0.00377429	1.79672	transmembrane protein (protease?)	Named proteins of general function	inner membrane
lpg2006	LpnScots1967	0.0118817	1.79701	ABC transporter ATP binding protein uup-A	Transport and binding	inner membrane
lpg2970	LpnScots2908	0.00678965	1.79823	glycerophosphoryl diester phosphodiesterase	Metabolism of Complex Lipids	cytoplasm
lpg0640	LpnScots621	0.000356184	1.79921	heat shock protein, HslVU, proteasome-related peptidase subunit hslV	Detoxification / adaptation, Protein fate / hydrolases / secretion	cytoplasm
	LpnScots3069	0.000923554	1.80165	psRNA_lpg1810_276_147-193	Small regualtory RNA (sRNA)
	LpnScots3009	0.00499865	1.80685	psRNA_lpg0227_90_47-91	Small regualtory RNA (sRNA)
lpg1362	LpnScots1336	0.00169461	1.80805	type II protein secretion LspG (general secretion pathway protein G) gspG	Protein fate / hydrolases / secretion	inner membrane
lpg2892	LpnScots2831	0.000399024	1.81035	chromosome partitioning protein ParB	Chemotaxis / motility / cell division, Metabolism of Complex Carbohydrates, Metabolism of Complex Lipids	cytoplasm
lpg3000	LpnScots2937	0.00342439	1.81144	ORF hypothetical protein	ORFs of unknown function (unique)	inner membrane
lpg1770	LpnScots1741	0.00135961	1.81145	translation initiation factor IF-1 infA	Translation	cytoplasm
lpg1846	LpnScots1817	0.00229835	1.8117	glutathione synthetase gshB	Amino Acid Metabolism, Metabolism of Other Amino Acids	cytoplasm
	LpnScots3008	0.0071346	1.81276	psRNA_lpg0164_89_37-89	Small regualtory RNA (sRNA)
lpg0664	LpnScots645	0.00306608	1.81276	D-ribulose-5-phosphate-3-epimerase rpe+G736	Carbohydrate Metabolism, Energy Metabolism	cytoplasm
lpg1167	LpnScots1145	0.00383015	1.81373	hypothetical (cytoplasmic protein)	Named proteins of general function	cytoplasm
lpg0252	LpnScots251	0.00169649	1.81494	membrane protein	Named proteins of general function	inner membrane
lpg2450	LpnScots2402	0.00631569	1.81675	integral membrane protein (zinc uptake?)	Named proteins of general function	inner membrane
lpg1158	LpnScots1136	0.00532213	1.81815	ORF hypothetical protein	ORFs of unknown function (unique)	inner membrane
lpg0822	LpnScots802	0.0139048	1.81835	O-antigen biosynthesis protein	Named proteins of general function	inner membrane
lpg0046	LpnScots46	0.0276777	1.81911	small ORF (132aa)	ORFs of unknown function (unique)	cytoplasm
lpg1203	LpnScots1179	0.0346254	1.81997	cytochrome D ubiquinol oxidase, subunit II cydB	Energy Metabolism	inner membrane
lpg0380	LpnScots369	0.00102189	1.82014	ORF hypothetical protein	ORFs of unknown function (unique)	cytoplasm
lpg0346	LpnScots335	0.0109392	1.82099	30S ribosomal protein S5 rpsE	Translation	inner membrane
	LpnScots3074	0.0034756	1.82167	psRNA_lpg1893_261_210-254	Small regualtory RNA (sRNA)
lpg2528	LpnScots2480	0.00652735	1.82224	alpha-amylase, putative	Named proteins of general function	cytoplasm
lpg2971	LpnScots2909	0.00546194	1.82526	malate dehydrogenase (NAD-linked), malic enzyme (NAD-dependent, oxaloacetate-decarboxylating) maeA	Carbohydrate Metabolism	inner membrane
lpg2668	LpnScots2618	0.00396763	1.82617	cell division ATP transporter (permease protein) FtsX	Transport and binding, Chemotaxis / motility / cell division	inner membrane
lpg1844	LpnScots1815	0.0228684	1.82673	D-tyrosyl-tRNA (Tyr) deacylase dtD	DNA/RNA degradation / restriction, Translation	cytoplasm
lpg0008	LpnScots8	0.00553507	1.82784	ORF hypothetical protein	ORFs of unknown function (unique)	inner membrane
lpg1588	LpnScots1562	0.00561683	1.82933	ORF legC6	ORFs of unknown function (unique)	inner membrane
lpg1067	LpnScots1045	0.00635559	1.83133	small ORF (85aa)	ORFs of unknown function (unique)	cytoplasm
lpg0791	LpnScots772	0.0084795	1.83194	macrophage infectivity potentiator (mip)	Toxin production / other pathogen functions	periplasmic space
lpg1351	LpnScots1325	0.0426862	1.8327	piperidine-6-carboxylate dehydrogenase (aldehyde dehydrogenase)	Carbohydrate Metabolism, Lipid Metabolism, Amino Acid Metabolism, Metabolism of Other Amino Acids, Metabolism of Complex Lipids, Biodegradation of Xenobiotics	inner membrane
lpg0062	LpnScots62	0.0060252	1.8356	ORF hypothetical protein	ORFs of unknown function (unique)	cytoplasm
lpg0369	LpnScots358	0.00290487	1.83577	carboxylesterase/phospholipase	Protein fate / hydrolases / secretion	cytoplasm
lpg2555	LpnScots2507	0.0273009	1.83772	ORF hypothetical protein	ORFs of unknown function (unique)	cytoplasm
lpg1093	LpnScots1071	0.00452719	1.83812	cation efflux transporter (calcium transporting ATPase) (cation transporting ATPase) pacL	Metabolism of Complex Carbohydrates, Metabolism of Cofactors and Vitamins	inner membrane
lpg1046	LpnScots1024	0.00233283	1.83932	small ORF (129aa)	ORFs of unknown function (unique)	periplasmic space
lpg0548	LpnScots535	0.00190444	1.83947	phosphopantetheine adenylyltransferase (lipopolysaccharide synthesis) kdtB+G443	Metabolism of Cofactors and Vitamins	inner membrane
lpg0766	LpnScots747	0.00338282	1.83964	hypothetical	Unknown / hypothetical proteins	inner membrane
lpg0334	LpnScots323	0.00104399	1.83988	50S ribosomal protein L22 rplV	Translation	cytoplasm
lpg1453	LpnScots1427	0.0031767	1.84453	ORF hypothetical protein	ORFs of unknown function (unique)	cytoplasm
lpg0584	LpnScots565	0.00736915	1.84608	hypothetical (phosphate transport regulator?)	Unknown / hypothetical proteins	cytoplasm
lpg0618	LpnScots599	0.0144402	1.84627	3-methyladenine DNA glycosylase tag	DNA/RNA degradation / restriction	cytoplasm
lpg1752	LpnScots1723	0.0051323	1.84691	ORF hypothetical protein	ORFs of unknown function (unique)	inner membrane
lpg1800	LpnScots1771	0.0130227	1.84817	regulatory protein RecX	Transcription factors / DNA binding proteins	cytoplasm
lpg2148	LpnScots2106	0.00137487	1.84988	ORF hypothetical protein	ORFs of unknown function (unique)	cytoplasm
lpg1335	LpnScots1309	0.00616677	1.85567	major facilitator family transporter (permease) (multidrug efflux transporter)	Transport and binding	inner membrane
lpg1943	LpnScots1904	0.00990104	1.85734	small ORF (85aa) hypothetical	Unknown / hypothetical proteins	cytoplasm
lpg1553	LpnScots1527	0.0131907	1.8595	septum site determining protein MinC (FtsZ assembly inhibitor)	Chemotaxis / motility / cell division, Signal transduction / other regulatory functions	cytoplasm
lpg0358	LpnScots347	0.00351961	1.86039	glucose-1-dehydrogenase (1-cyclohexenylcarbonyl CoA reductase-short chain family)	Named proteins of general function	cytoplasm
lpg1724	LpnScots1696	0.00450897	1.86235	septum site-determining protein MinD (cell division inhibitor (membrane ATPase) activates MinC)	Chemotaxis / motility / cell division, Signal transduction / other regulatory functions	inner membrane
lpg0904	LpnScots883	0.00158327	1.86268	hydrolase, isochorismatase family	Metabolism of Cofactors and Vitamins	inner membrane
lpg1239	LpnScots1215	0.0157715	1.86285	TraD (weak homology)	Transport and binding
lpg1286	LpnScots1261	0.00954799	1.86469	YebC (L. pneumophila) hypothetical (cytosolic protein?) TIGR01033	Named proteins of general function	cytoplasm
lpg0716	LpnScots697	0.0154534	1.86482	ORF hypothetical protein	ORFs of unknown function (unique)	inner membrane
lpg0024	LpnScots24	0.0359216	1.86568	hemin binding protein Hbp (Legionella pneumophila)	Toxin production / other pathogen functions
	LpnScots3217	0.00763514	1.86817	weiss_lpr0064_41-86	Small regualtory RNA (sRNA)
lpg0437	LpnScots426	0.0244973	1.87302	ORF ceg14	ORFs of unknown function (unique)	inner membrane
lpg2544	LpnScots2496	0.00687948	1.87355	membrane-bound lytic murein transglycosylase A mltA	Cell envelope synthesis, Metabolism of Complex Carbohydrates	periplasmic space
lpg0317	LpnScots306	0.0141945	1.87412	transcription antitermination protein NusG	Transcription	cytoplasm
lpg0025	LpnScots25	0.000571892	1.88377	Rcp (PagP like gene conferring resistance to cationic antimicrobial peptides), lipoprotein	Toxin production / other pathogen functions, Detoxification / adaptation	outer membrane
lpg1906	LpnScots1868	0.00333506	1.88453	transporting ATPase	Transport and binding	cytoplasm
lpg2623	LpnScots2573	0.0160359	1.8873	transmembrane protein	Unknown / hypothetical proteins	inner membrane
lpg0740	LpnScots721	0.00192382	1.88753	17kDa common antigen (17kDa surface antigen precursor) omp	Named proteins of general function	outer membrane
lpg2460	LpnScots2412	0.0049889	1.88798	hypothetical	Unknown / hypothetical proteins	cytoplasm
lpg0160	LpnScots159	0.00514757	1.88968	ORF hypothetical protein	ORFs of unknown function (unique)	cytoplasm
lpg1410	LpnScots1384	0.0069566	1.89031	transcriptional regulatory protein (lipoprotein)	Transcription factors / DNA binding proteins	outer membrane
lpg2648	LpnScots2598	0.00293055	1.89069	competence damage inducible protein CinA (predicted nucleotide-utilizing enzyme related to molybdopterin-biosynthesis enzyme MoeA) cinA	Toxin production / other pathogen functions, Detoxification / adaptation	cytoplasm
lpg1352	LpnScots1326	0.0274001	1.89241	3-hydroxyacyl CoA dehydrogenase oxidoreductase protein/(enoyl CoA hydratase) fadB	Lipid Metabolism, Amino Acid Metabolism, Metabolism of Other Amino Acids, Biodegradation of Xenobiotics, Carbohydrate Metabolism	periplasmic space
lpg1965	LpnScots1926	0.0239877	1.89258	hypothetical protein lirE	Unknown / hypothetical proteins	cytoplasm
lpg3003	LpnScots2940	0.00147657	1.89381	conserved hypothetical protein TIGR00278, COG0759	Unknown / hypothetical proteins	cytoplasm
	LpnScots3038	0.00788193	1.89491	psRNA_lpg0981_466_335-379	Small regualtory RNA (sRNA)
lpg2276	LpnScots2233	0.0019013	1.89532	Glu/Leu/Phe/Val dehydrogenase (leucine dehydrogenase)	Amino Acid Metabolism	inner membrane
lpg1583	LpnScots1557	0.0054909	1.89596	succinate semialdehyde dehyrogenase (NADP+) (aldehyde dehydrogenase family)	Amino Acid Metabolism, Carbohydrate Metabolism	cytoplasm
lpg2898	LpnScots2837	0.0467282	1.89703	cytochrome c (alcohol dehydrogenase cytochrome c)	Energy Metabolism	periplasmic space
lpg0449	LpnScots438	0.0152107	1.89719	IcmL (DotI)	Transport and binding, Toxin production / other pathogen functions, Protein fate / hydrolases / secretion	inner membrane
lpg2738	LpnScots2686	0.0168563	1.89721	protoheme IX synthesis HemY hemY	Metabolism of Cofactors and Vitamins	inner membrane
lpg1619	LpnScots1591	0.0302229	1.89796	cell division protein FtsI/penicillin binding protein 2 (stage V sporulation protein D) (peptidoglycan synthase FtsI) ftsI4	Cell envelope synthesis, Chemotaxis / motility / cell division, Metabolism of Complex Carbohydrates	inner membrane
lpg2441	LpnScots2394	0.0138448	1.89937	DNA binding protein (3-demethylubiquinone-9 3-methyltransferase)	Transcription factors / DNA binding proteins	cytoplasm
lpg1723	LpnScots1695	0.0153439	1.90156	inosine-5'-monophosphate dehydrogenase guaB	Nucleotide Metabolism	cytoplasm
	LpnScots3209	0.00442434	1.90608	weiss_lpr0035_75-129	Small regualtory RNA (sRNA)
lpg2509	LpnScots2461	0.00152591	1.90805	SdeD	Toxin production / other pathogen functions	cytoplasm
lpg2446	LpnScots2399	0.00303205	1.91305	small ORF (92aa)	ORFs of unknown function (unique)	cytoplasm
lpg2546	LpnScots2498	0.000865098	1.91412	hypothetical protein	Unknown / hypothetical proteins	cytoplasm
lpg1854	LpnScots1825	0.00922246	1.91508	enoyl reductase (NADH dependent enoyl ACP reductase) (enoyl [acyl carrier protein] reductase (NADH2)) fabI	Lipid Metabolism	inner membrane
lpg0227	LpnScots226	0.0063645	1.91619	ORF Ceg7	ORFs of unknown function (unique)	inner membrane
lpg1798	LpnScots1769	0.00268052	1.91993	ORF hypothetical protein	ORFs of unknown function (unique)	cytoplasm
lpg0027	LpnScots27	0.00121503	1.92083	low affinity inorganic phosphate transporter pit	Transport and binding	inner membrane
lpg2537	LpnScots2489	0.00744288	1.9211	5-carboxyvanillate decarboxylase (2-amino-3-carboxylmuconate-6-semialdehyde decarboxylase)	Named proteins of general function	cytoplasm
lpg2797	LpnScots2738	0.000118395	1.92477	ribosomal RNA large subunit methyltransferase J (cell division protein FtsJ)	Protein fate / hydrolases / secretion, Chemotaxis / motility / cell division, Translation	inner membrane
lpg0130	LpnScots129	0.00303893	1.92522	ORF hypothetical protein	ORFs of unknown function (unique)	cytoplasm
lpg1803	LpnScots1774	0.0100169	1.92537	hypothetical	Unknown / hypothetical proteins	inner membrane
lpg1558	LpnScots1532	0.0206594	1.926	pyruvate dehydrogenase E1 alpha subunit (pyruvate/2-oxoglutarate dehydrogenase complex)	Carbohydrate Metabolism, Amino Acid Metabolism	cytoplasm
lpg0226	LpnScots225	0.000582451	1.93408	multidrug efflux protein, outer membrane component	Transport and binding	inner membrane
lpg2216	LpnScots2173	0.00419915	1.93623	purine NTPase, putative lem20	Nucleotide Metabolism	cytoplasm
lpg2195	LpnScots2152	0.00365142	1.93629	small ORF (98aa)	ORFs of unknown function (unique)	inner membrane
lpg0964	LpnScots943	0.0108344	1.93647	4-hydroxybenzoate octaprenyltransferase (UbiA prenyltransferase family)	Metabolism of Cofactors and Vitamins	inner membrane
lpg0963	LpnScots942	0.00318653	1.93853	ORF hypothetical protein	ORFs of unknown function (unique)	inner membrane
lpg1431	LpnScots1405	0.000413901	1.94002	outer membrane lipoprotein?	Named proteins of general function	inner membrane
lpg2165	LpnScots2123	0.0086241	1.94112	small ORF (170 aa)	ORFs of unknown function (unique)	outer membrane
lpg1640	LpnScots1612	0.013177	1.94138	transmembrane protein	Unknown / hypothetical proteins	inner membrane
lpg0750	LpnScots731	0.0158094	1.94402	imidazole glycerol phosphate synthase subunit HisH (IGP synthase) (glutamine amidotransferase) hisH	Amino Acid Metabolism	cytoplasm
lpg1505	LpnScots1479	0.0157419	1.94408	conserved hypothetical protein	Unknown / hypothetical proteins	outer membrane
lpg1391	LpnScots1365	0.00472287	1.9455	50S ribosomal protein L32 rpmF	Translation	cytoplasm
lpg0528	LpnScots516	0.0134956	1.94717	succinate dehydrogenase cytochrome b556 subunit C sdhC	Carbohydrate Metabolism, Energy Metabolism, Biodegradation of Xenobiotics	inner membrane
lpg2944	LpnScots2882	0.00332529	1.9497	UDP-3-O-[3-hydroxymyristoyl] glucosamine N-acyltransferase lpxD	Metabolism of Complex Carbohydrates	cytoplasm
lpg1494	LpnScots1468	0.00734307	1.95247	small ORF (140aa) hypothetical	Unknown / hypothetical proteins	cytoplasm
lpg0615	LpnScots596	0.0179088	1.95264	polypeptide deformylase (formylmethionine deformylase)	Translation	periplasmic space
lpg2404	LpnScots2357	0.0159276	1.95309	ORF hypothetical protein	ORFs of unknown function (unique)	cytoplasm
	LpnScots3154	0.00619356	1.95351	weiss_2206262R_261-311	Small regualtory RNA (sRNA)
lpg1576	LpnScots1550	0.00703517	1.95659	Holliday junction DNA helicase RuvB	Replication and Repair	cytoplasm
lpg2572	LpnScots2523	0.000375159	1.95669	ORF hypothetical protein	ORFs of unknown function (unique)	cytoplasm
lpg2921	LpnScots2859	0.0209045	1.95744	hypothetical (nucleotidyltransferase?)	Unknown / hypothetical proteins	cytoplasm
lpg0181	LpnScots180	0.00188371	1.95758	ORF hypothetical protein	ORFs of unknown function (unique)	inner membrane
lpg2963	LpnScots2901	0.00403558	1.96071	dihydroorotase, homodimeric type pyrC	Nucleotide Metabolism	cytoplasm
lpg2442	LpnScots2395	0.0146902	1.96213	PhnB protein	Named proteins of general function	cytoplasm
lpg1797	LpnScots1768	0.00643092	1.96363	ORF hypothetical protein	ORFs of unknown function (unique)	cytoplasm
lpg0117	LpnScots116	0.00371802	1.96414	glycine cleavage system H protein (carrier of aminomethyl moiety) gcvH	Amino Acid Metabolism	cytoplasm
lpg1609	LpnScots1581	0.013895	1.96518	gamma-glutamyl phosphate reductase	Amino Acid Metabolism	inner membrane
lpg2043	LpnScots2004	0.00274247	1.9654	peptidoglycan associated lipoprotein	Named proteins of general function	outer membrane
lpg1999	LpnScots1960	0.00799201	1.96571	pterin 4 alpha carbinolamine dehydratase COG2154	Named proteins of general function	cytoplasm
lpg0407	LpnScots396	0.00521413	1.97038	ORF hypothetical protein	ORFs of unknown function (unique)	periplasmic space
lpg0428	LpnScots417	0.00138724	1.97122	glyoxylase domain hypothetical protein COG0346	Named proteins of general function	inner membrane
lpg2739	LpnScots2687	0.0112011	1.97263	cation efflux system protein (cobalt zinc cadmium resistance protein CzcD)	Transport and binding	inner membrane
lpg2692	LpnScots2642	0.00403162	1.97278	ORF hypothetical protein	ORFs of unknown function (unique)	inner membrane
lpg0540	LpnScots528	0.00310396	1.97518	major facilitator family transporter (multidrug efflux transporter)	Transport and binding	inner membrane
	LpnScots3102	0.00694647	1.97596	psRNA_lpg2358_178_114-158	Small regualtory RNA (sRNA)
lpg2466	LpnScots2418	0.00160288	1.97627	hydrogenase expression/formation protein (F420-nonreducing hydrogenase II) vhtD	Named proteins of general function	inner membrane
lpg2951	LpnScots2889	0.0114393	1.97669	cystathionine beta synthase (cysteine synthase)	Amino Acid Metabolism, Metabolism of Other Amino Acids, Energy Metabolism	inner membrane
lpg2588	LpnScots2538	0.0360782	1.97734	acid sphingomyelinase-like phosphodiesterase legS1	DNA/RNA degradation / restriction	outer membrane
lpg1850	LpnScots1821	0.00331855	1.97805	rhodanese domain protein (dinucleotide utilizing enzymes involved in molybdopterin and thiamine biosynthesis)	Metabolism of Cofactors and Vitamins	cytoplasm
lpg2610	LpnScots2560	0.00172242	1.98056	cell division protein FtsA ftsA	Chemotaxis / motility / cell division	cytoplasm
lpg0839	LpnScots819	0.00722903	1.98142	hydrolase, HAD superfamily, subfamily III A (low specificity phosphatase) (highly similar to ABC transporter, permease protein YrbI of Escherichia coli )	Transport and binding, Protein fate / hydrolases / secretion	inner membrane
lpg1841	LpnScots1812	0.0152886	1.98154	27 kDa outer membrane protein com1	Named proteins of general function	periplasmic space
lpg1101	LpnScots1079	0.0113251	1.9841	ORF lem4	ORFs of unknown function (unique)	cytoplasm
lpg2542	LpnScots2494	0.00236069	1.98709	small ORF (163aa)	ORFs of unknown function (unique)	inner membrane
lpg2282	LpnScots2239	0.00461146	1.98845	asparaginyl tRNA synthetase asnS	Amino Acid Metabolism, Translation	cytoplasm
lpg2411	LpnScots2364	0.00338806	1.98908	ORF lem24	ORFs of unknown function (unique)	cytoplasm
lpg1719	LpnScots1691	0.00345491	1.98998	methionine aminopeptidase map	Protein fate / hydrolases / secretion	cytoplasm
lpg1575	LpnScots1549	0.00749211	1.99125	esterase (4-hydroxybenzoyl-CoA thioesterase family active site)	Biodegradation of Xenobiotics	cytoplasm
lpg2031	LpnScots1992	0.00310075	1.99541	arginyl tRNA synthetase argS	Amino Acid Metabolism, Translation	cytoplasm
lpg2361	LpnScots2315	0.00526588	1.99645	RNA polymerase sigma 70 factor (sigma factor RpoD) rpoD	Transcription factors / DNA binding proteins	cytoplasm
lpg0030	LpnScots30	0.0178481	2.00149	ORF hypothetical protein	ORFs of unknown function (unique)	cytoplasm
	LpnScots3115	0.0326194	2.00204	psRNA_lpg2553_231_128-181	Small regualtory RNA (sRNA)
lpg2529	LpnScots2481	0.0139891	2.00477	ORF lem27	ORFs of unknown function (unique)	cytoplasm
lpg2325	LpnScots2279	0.00435556	2.00827	hypothetical (SnoK protein?)	Unknown / hypothetical proteins	cytoplasm
	LpnScots3145	0.00570609	2.01134	weiss_lpr0069_26-70	Small regualtory RNA (sRNA)
lpg0756	LpnScots737	0.00213292	2.01185	RmlC protein (dTDP-6-deoxy-D-glucose-3,5-epimerase)	Nucleotide Metabolism	cytoplasm
lpg1908	LpnScots1870	0.0123501	2.01247	glutathione S-transferase gst	Detoxification / adaptation, Metabolism of Other Amino Acids	inner membrane
lpg1589	LpnScots1563	0.0185054	2.01486	50S ribosomal protein L9 rplI	Translation	cytoplasm
lpg1710	LpnScots1682	0.00675408	2.01593	small ORF (121aa)	ORFs of unknown function (unique)	periplasmic space
	LpnScots3241	0.00611484	2.01673	LprC_0902_49-97	Small regualtory RNA (sRNA)
lpg0165	LpnScots164	0.00848249	2.01863	conserved hypothetical protein	Unknown / hypothetical proteins	periplasmic space
lpg0938	LpnScots917	0.0169232	2.02003	lipoprotein signal peptidase lspA	Protein fate / hydrolases / secretion	inner membrane
lpg2840	LpnScots2780	0.00626079	2.02321	AhpC/TSA family protein (bacterioferritin comigratory protein), antioxidant function?	Detoxification / adaptation	cytoplasm
lpg0785	LpnScots766	0.00912764	2.02596	acetyl CoA carboxylase, carboxyltransferase, alpha subunit accA	Lipid Metabolism, Biosynthesis of Secondary Metabolites, Carbohydrate Metabolism	inner membrane
lpg1824	LpnScots1795	0.00760526	2.02774	acyl CoA dehydrogenase (isovaleryl CoA dehydrogenase)	Amino Acid Metabolism	inner membrane
lpg2859	LpnScots2798	0.01003	2.02786	MoxR protein (ATPase) methanol dehydrogenase regulatory protein	Signal transduction / other regulatory functions	inner membrane
lpg1085	LpnScots1063	0.00171878	2.02804	phage related integrase (site specific recombinase)	Viral functions / Phage / Transposases	cytoplasm
lpg0761	LpnScots742	0.0121693	2.02808	NAD dependent epimerase/dehydratase; UDP-glucose-4-epimerase	Nucleotide Metabolism, Metabolism of Complex Carbohydrates	inner membrane
lpg2228	LpnScots2185	0.00914185	2.02812	3-oxoacyl (acyl carrier protein) synthase III	Lipid Metabolism	cytoplasm
lpg2633	LpnScots2583	0.00159543	2.0306	hypothetical protein	Unknown / hypothetical proteins	cytoplasm
	LpnScots3169	0.00771717	2.03078	weiss_lpr0008_41-94	Small regualtory RNA (sRNA)
lpg1513	LpnScots1487	0.00917289	2.0317	type I secretion system LssZ	Transport and binding, Toxin production / other pathogen functions, Protein fate / hydrolases / secretion	inner membrane
lpg1108	LpnScots1086	0.000710105	2.03397	putative lipase	Protein fate / hydrolases / secretion	cytoplasm
	LpnScots3186	0.0355189	2.03416	weiss_lpr0060_208-252	Small regualtory RNA (sRNA)
lpg0889	LpnScots868	0.00675706	2.03631	acyltransferase (endonuclease?)	Named proteins of general function	inner membrane
lpg1825	LpnScots1796	0.0246938	2.03775	acyl CoA C-acetyltransferase (acetoacetyl CoA thiolase) (thiolase) atoB	Lipid Metabolism, Amino Acid Metabolism, Carbohydrate Metabolism, Biodegradation of Xenobiotics	cytoplasm
lpg1593	LpnScots1567	0.0049882	2.03894	carbon storage regulator?	Named proteins of general function	cytoplasm
lpg0489	LpnScots478	0.00297931	2.04077	hypothetical (endonuclease?)COG2827	Unknown / hypothetical proteins	cytoplasm
lpg2942	LpnScots2880	0.00805457	2.04151	ORF hypothetical protein	ORFs of unknown function (unique)	outer membrane
lpg1182	LpnScots1160	0.000961801	2.04353	2-dehydro-3-deoxyphosphonooctonate aldolase kdsA	Metabolism of Complex Carbohydrates	inner membrane
	LpnScots3223	0.000812529	2.04575	weiss_lpr0040_182-231	Small regualtory RNA (sRNA)
	LpnScots3188	0.0108374	2.04618	weiss_2647966R_180-231	Small regualtory RNA (sRNA)
lpg2545	LpnScots2497	0.000940928	2.04999	small ORF (96aa)	ORFs of unknown function (unique)	inner membrane
lpg1543	LpnScots1517	0.00735592	2.0505	transmembrane protein	Unknown / hypothetical proteins	inner membrane
lpg0098	LpnScots97	0.0297313	2.05056	two component sensor and regulator, sensor/response regulator?? (has receiver domain)	Signal transduction / other regulatory functions	cytoplasm
lpg0082	LpnScots81	0.000806115	2.05134	hypothetical	Unknown / hypothetical proteins	inner membrane
lpg2701	LpnScots2651	0.00913266	2.05358	stringent starvation protein B COG2969 sspB	Toxin production / other pathogen functions, Signal transduction / other regulatory functions	cytoplasm
lpg0163	LpnScots162	0.00142726	2.0556	hydrolases of the alpha/beta superfamily	Protein fate / hydrolases / secretion	inner membrane
lpg2771	LpnScots2714	0.00141684	2.05739	ribosome binding factor A rbfA	Translation	cytoplasm
lpg2022	LpnScots1983	0.0025636	2.05746	S-adenosylmethionine synthetase metK	Amino Acid Metabolism, Metabolism of Other Amino Acids	cytoplasm
lpg2913	LpnScots2851	0.00396327	2.06076	hypothetical (DEXX-box ATPase?)	Unknown / hypothetical proteins	inner membrane
lpg1411	LpnScots1385	0.00687103	2.06135	adenylate kinase (ATP-AMP transphosphorylase) adK	Nucleotide Metabolism	cytoplasm
lpg0693	LpnScots674	0.00980398	2.06202	LigA (L. pneumophila infectivity gene) (interaptin)	Toxin production / other pathogen functions	cytoplasm
lpg2903	LpnScots2841	0.0134433	2.0624	ubiquinone/menaquinone biosynthesis methyltransferase UbiE	Metabolism of Cofactors and Vitamins	cytoplasm
lpg0379	LpnScots368	0.000499217	2.06472	ribosomal protein S6 modification protein (glutathione synthase)	Amino Acid Metabolism, Metabolism of Other Amino Acids, Translation	cytoplasm
lpg1188	LpnScots1165	0.00937737	2.06566	Kup system potassium uptake protein kup2	Transport and binding	inner membrane
lpg1632	LpnScots1604	0.00626759	2.06784	glycosyltransferase (sulfolipid sulfoquinovosyldiacylglycerol biosynthesis protein) (alpha-D-mannose-alpha(1-6)phosphatidyl myo-inositol monomannoside transferase	Metabolism of Complex Lipids	inner membrane
lpg1514	LpnScots1488	0.0120487	2.06865	lipoprotein (inner membrane protein) (type I secretion system LssA)	Transport and binding, Toxin production / other pathogen functions, Protein fate / hydrolases / secretion	inner membrane
lpg0356	LpnScots345	0.00405221	2.06985	single strand binding protein ssb	Replication and Repair	inner membrane
lpg2936	LpnScots2874	0.0048875	2.07022	hypothetical	Unknown / hypothetical proteins	cytoplasm
lpg2298	LpnScots2252	0.00545352	2.07199	inclusion membrane protein A legC7/ylfA	Named proteins of general function	inner membrane
lpg2604	LpnScots2554	0.017065	2.07265	hypothetical (membrane protein) (temperature sensitive suppressor of S. cerevisiae Bem polarity protein)	Named proteins of general function	inner membrane
lpg0483	LpnScots472	0.00719445	2.07478	ORF LegA12	ORFs of unknown function (unique)	inner membrane
lpg2242	LpnScots2199	0.017517	2.07666	hypothetical	Unknown / hypothetical proteins	inner membrane
lpg0832	LpnScots812	0.0137633	2.07768	oxidoreductase dehydrogenase, short chain	Named proteins of general function	inner membrane
lpg0840	LpnScots820	0.0104447	2.07951	polysialic acid capsule expression protein (carbohydrate isomerase) (KpsF/GutQ family protein)	Cell envelope synthesis, Metabolism of Complex Carbohydrates	periplasmic space
lpg2783	LpnScots2725	0.0181781	2.07971	NADH dehydrogenase I, G subunit (ferredoxin:prokaryotic molybdopterin oxidoreductase) (NADH-ubiquinone oxidoreductase, 75 kDa subunit) nuoG	Metabolism of Cofactors and Vitamins, Energy Metabolism	cytoplasm
lpg0321	LpnScots310	0.00816916	2.0835	50S ribosomal protein L7/L12 rplL	Translation	inner membrane
lpg1851	LpnScots1822	0.0135475	2.08374	ORF lem14	ORFs of unknown function (unique)	cytoplasm
lpg1711	LpnScots1683	0.00686659	2.08535	ribosome recycling factor (ribosome releasing factor) frr	Translation	cytoplasm
	LpnScots3141	0.0045217	2.08567	psRNA_trRNA_298_212-261	Small regualtory RNA (sRNA)
lpg0124	LpnScots123	0.00817417	2.08702	cytochrome c4	Energy Metabolism	periplasmic space
lpg1128	LpnScots1106	0.000585092	2.0871	cytidine/deoxycytidylate deaminase	Nucleotide Metabolism	cytoplasm
lpg2211	LpnScots2168	0.00325982	2.08794	uncharacterized conserved hypothetical protein COG0432	Unknown / hypothetical proteins	cytoplasm
lpg2004	LpnScots1965	0.000409285	2.09325	S-adenosylmethionine:tRNA ribosyltransferase-isomerase queA	DNA/RNA degradation / restriction, Translation	cytoplasm
lpg0056	LpnScots56	0.00358526	2.09486	ORF hypothetical protein	ORFs of unknown function (unique)	cytoplasm
lpg1678	LpnScots1650	0.00735372	2.09675	phosphoribosylformylglycinamidine synthase II (FGAM synthase II) purL2	Nucleotide Metabolism	cytoplasm
lpg0326	LpnScots315	0.00252862	2.09817	translation elongation factor G (EF-G) fusA	Translation	cytoplasm
lpg0865	LpnScots845	0.00659455	2.09819	outer membrane lipoprotein	Named proteins of general function	outer membrane
lpg1867	LpnScots1832	0.000160285	2.10259	site specific recombinase, phage integrase	Viral functions / Phage / Transposases	inner membrane
lpg1464	LpnScots1438	0.00883037	2.10984	NTP pyrophosphohydrolase (mutator protein MutT) (8-oxo-dGTPase)?	DNA/RNA degradation / restriction, Replication and Repair	cytoplasm
	LpnScots3134	0.0074091	2.11008	psRNA_lpg2935_183_124-178	Small regualtory RNA (sRNA)
lpg2577	LpnScots2527	0.0118561	2.11016	ORF hypothetical protein	ORFs of unknown function (unique)	inner membrane
lpg2867	LpnScots2806	0.00236664	2.11289	COG0824 thioesterase (4-hydroxybenzoyl-CoA-thioesterase)	Biodegradation of Xenobiotics	cytoplasm
lpg2488	LpnScots2440	0.00864197	2.11613	phosphopantothenoylcysteine decarboxylase/phosphopantothenate-cysteine ligase (flavoprotein)	Metabolism of Cofactors and Vitamins	inner membrane
lpg2674	LpnScots2624	0.00530179	2.11728	DotD (TraH) dotD	Transport and binding, Toxin production / other pathogen functions, Protein fate / hydrolases / secretion	outer membrane
lpg2982	LpnScots2919	0.0116765	2.11924	H+-transporting two-sector ATPase, ATP synthase F1 subunit beta atpD	Energy Metabolism	cytoplasm
lpg2122	LpnScots2080	2.00429e-05	2.12063	ATP dependent RNA helicase DeaD dbpA	DNA/RNA degradation / restriction, Translation	inner membrane
lpg2029	LpnScots1990	0.000781704	2.12294	dihydroneopterin aldolase FolB, kinase? COG1539	Metabolism of Cofactors and Vitamins	cytoplasm
lpg1156	LpnScots1134	0.00421665	2.12584	aminopeptidase (leucine aminopeptidase)	Protein fate / hydrolases / secretion	periplasmic space
lpg1695	LpnScots1667	0.000991691	2.12598	transposase IS630 family	Viral functions / Phage / Transposases	cytoplasm
lpg2409	LpnScots2362	0.0087405	2.13498	ORF ceg29	ORFs of unknown function (unique)	cytoplasm
lpg1563	LpnScots1537	0.0106657	2.13538	ORF hypothetical protein	ORFs of unknown function (unique)	cytoplasm
lpg2999	LpnScots2936	0.00642	2.13747	CG6763 gene product (eukaryotic homologs?) legP	Unknown / hypothetical proteins	outer membrane
lpg2443	LpnScots2396	0.0178099	2.13936	ORF hypothetical protein	ORFs of unknown function (unique)	outer membrane
lpg2887	LpnScots2826	0.0195005	2.14141	phosphomannose isomerase GDP mannose pyrophosphorylase (mannose-1-phosphate guanylyltransferase/mannose-6-phosphate isomerase) rfbA	Carbohydrate Metabolism	cytoplasm
lpg0464	LpnScots453	0.0360679	2.14293	3-dehydroquinate dehydratase type aroQ	Amino Acid Metabolism	cytoplasm
lpg0091	LpnScots90	0.0227477	2.14367	conserved domain protein	Unknown / hypothetical proteins	periplasmic space
lpg1753	LpnScots1724	0.00462604	2.14522	UDP-N-acetylmuramate:L-alanyl-gamma-D-glutamyl-meso-diaminopimelate ligase (murein peptide ligase) mpl	Cell envelope synthesis, Amino Acid Metabolism, Metabolism of Complex Lipids	periplasmic space
lpg0293	LpnScots292	0.00111012	2.14545	long chain acyl-CoA dehydrogenase (oxidoreductase, acyl CoA-dehydrogenase family)	Lipid Metabolism, Metabolism of Complex Lipids	inner membrane
lpg1861	LpnScots1830	0.00463933	2.15173	ATP-dependent Clp protease, proteolytic subunit ClpP	Detoxification / adaptation, Protein fate / hydrolases / secretion	inner membrane
lpg0825	LpnScots805	0.00375485	2.16109	peptidase, M23/M37 family	Protein fate / hydrolases / secretion	inner membrane
lpg0708	LpnScots689	0.0073681	2.16175	IcmL homolog	Toxin production / other pathogen functions, Protein fate / hydrolases / secretion	outer membrane
lpg0002	LpnScots2	0.0137926	2.16355	DNA polymerase III beta chain	Nucleotide Metabolism, Replication and Repair	cytoplasm
lpg0352	LpnScots341	0.00945066	2.16543	30S ribosomal protein S11 rpsK	Translation	cytoplasm
lpg2712	LpnScots2662	0.00712586	2.1664	50S ribosomal protein L20 rplT	Translation	cytoplasm
lpg1482	LpnScots1456	0.00428535	2.1669	ORF hypothetical protein	ORFs of unknown function (unique)	cytoplasm
lpg0536	LpnScots524	0.0105013	2.16777	pyridoxamine 5'-phosphate oxidase pdxH	Metabolism of Cofactors and Vitamins	cytoplasm
lpg2609	LpnScots2559	0.00729583	2.17053	cell division protein FtsZ	Chemotaxis / motility / cell division	inner membrane
	LpnScots3045	0.000343142	2.17072	psRNA_lpg1154_187_126-173	Small regualtory RNA (sRNA)
lpg2650	LpnScots2600	0.00328888	2.17125	50S ribosomal protein L27 rpmA	Translation	cytoplasm
lpg2651	LpnScots2601	0.00170627	2.17191	50S ribosomal protein L21 rplU	Translation	cytoplasm
lpg1756	LpnScots1727	0.00451878	2.17192	flagellar protein FliJ	Chemotaxis / motility / cell division	cytoplasm
lpg1468	LpnScots1442	0.00649994	2.1738	small ORF (157aa)	ORFs of unknown function (unique)	periplasmic space
	LpnScots3156	0.0114649	2.17431	weiss_413498R_108-152	Small regualtory RNA (sRNA)
lpg2822	LpnScots2762	0.00594215	2.17481	virulence regulator BipA (GTP binding protein type A) membrane GTPase bipA	Toxin production / other pathogen functions, Signal transduction / other regulatory functions	inner membrane
lpg2602	LpnScots2552	0.00471266	2.17848	conserved domain protein	Unknown / hypothetical proteins	cytoplasm
lpg0541	LpnScots529	0.00456435	2.17891	protein product; similar to probable membrane protein YdgA of Escherichia coli	Unknown / hypothetical proteins	inner membrane
lpg0926	LpnScots905	0.00934759	2.17941	ORF hypothetical protein	ORFs of unknown function (unique)	cytoplasm
lpg2040	LpnScots2001	0.0029971	2.18093	mevalonate diphosphate decarboxylase (diphosphomevalonate decarboxylase)	Lipid Metabolism	inner membrane
lpg2661	LpnScots2611	0.0249786	2.18234	3-methyl-2-oxobutanoate hydroxymethyltransferase (ketopantoate hydroxymethyltransferase) panB	Metabolism of Cofactors and Vitamins	inner membrane
lpg2787	LpnScots2729	0.00197589	2.1824	NADH dehydrogenase I, C subunit (NADH-ubiquinone oxidoreductase, chain C) nuoC	Metabolism of Cofactors and Vitamins, Energy Metabolism	cytoplasm
lpg0513	LpnScots502	0.000747779	2.18781	seryl tRNA synthetase serS	Amino Acid Metabolism, Translation	cytoplasm
lpg0787	LpnScots768	0.00748941	2.19103	hypothetical protein	Unknown / hypothetical proteins	inner membrane
lpg2638	LpnScots2588	0.00931976	2.19577	ORF hypothetical protein	ORFs of unknown function (unique)	cytoplasm
lpg1529	LpnScots1503	0.00505813	2.19822	2-methylcitrate dehydratase PrpD	Carbohydrate Metabolism	inner membrane
lpg1882	LpnScots1844	0.00665164	2.20222	lactoylglutathione lyase gloA	Carbohydrate Metabolism	cytoplasm
lpg0978	LpnScots956	0.0173698	2.20352	ORF hypothetical protein	ORFs of unknown function (unique)	inner membrane
lpg1059	LpnScots1037	0.00640122	2.20763	acetoacetyl CoA reductase phaB	Carbohydrate Metabolism	cytoplasm
lpg0666	LpnScots647	0.00524002	2.20773	conserved hypothetical protein	Unknown / hypothetical proteins	cytoplasm
lpg1694	LpnScots1666	0.0017762	2.20785	transposase IS630 family (transposase ISA1083)	Viral functions / Phage / Transposases	cytoplasm
lpg1923	LpnScots1885	0.00446371	2.20982	ferredoxin II (ferredoxin, 4Fe-4S)	Energy Metabolism	cytoplasm
lpg1396	LpnScots1370	0.00938456	2.21225	acyl carrier protein (ACP) acpP	Named proteins of general function	cytoplasm
lpg0118	LpnScots117	0.00478667	2.21248	glycine cleavage system T protein (aminomethyltransferase) gcvT1	Amino Acid Metabolism, Metabolism of Cofactors and Vitamins, Energy Metabolism	cytoplasm
lpg1406	LpnScots1380	0.0044487	2.21368	glycosyltransferase (dolichol phosphate mannosyltransferase) (polyprenol phosphate mannosyltransferase)	Metabolism of Complex Carbohydrates	inner membrane
lpg2267	LpnScots2224	0.00116557	2.21404	prolidase (aryldialkylphosphatase) (Xaa-pro dipeptidase)	Protein fate / hydrolases / secretion	cytoplasm
lpg2344	LpnScots2298	0.0122316	2.21431	ORF hypothetical protein	ORFs of unknown function (unique)	inner membrane
lpg2789	LpnScots2731	0.00415937	2.22021	NADH dehydrogenase I, A subunit (NADH-ubiquinone/plastoquinone oxidoreductase chain 3) nuoA	Metabolism of Cofactors and Vitamins, Energy Metabolism	inner membrane
lpg0726	LpnScots707	0.00517195	2.22243	ATP cone and Zn ribbon domains protein (transcriptional regulator), COG1327	Transcription factors / DNA binding proteins	cytoplasm
lpg1497	LpnScots1471	0.0141932	2.22287	aminopeptidase N pepN	Metabolism of Other Amino Acids	cytoplasm
lpg0325	LpnScots314	0.00164828	2.22325	30S ribosomal protein S7 rpS7	Translation	cytoplasm
lpg1947	LpnScots1908	0.00247663	2.22385	hypothetical protein lem16	Unknown / hypothetical proteins	inner membrane
lpg2455	LpnScots2407	0.00571286	2.22601	ORF hypothetical protein	ORFs of unknown function (unique)	cytoplasm
lpg0332	LpnScots321	0.0111845	2.22611	50S ribosomal protein L2	Translation	cytoplasm
lpg1996	LpnScots1957	0.0160158	2.22693	ORF (PilW?)	Unknown / hypothetical proteins	inner membrane
lpg0017	LpnScots17	0.0190043	2.23413	ORF hypothetical protein	ORFs of unknown function (unique)	inner membrane
lpg1902	LpnScots1864	0.00146492	2.23587	ORF DnaJ-like protein DjlA?	Unknown / hypothetical proteins	outer membrane
lpg1869	LpnScots1834	0.00165156	2.23637	ribonuclease III (dsRNA-specific ribonuclease) (RNAse III, dsRNA) rnc	DNA/RNA degradation / restriction	inner membrane
lpg0968	LpnScots947	0.00485019	2.23832	ORF hypothetical protein	ORFs of unknown function (unique)	cytoplasm
lpg2199	LpnScots2156	0.00472574	2.23861	ORF hypothetical protein	ORFs of unknown function (unique)	inner membrane
lpg1144	LpnScots1122	0.000459702	2.2532	ORF CegC3	ORFs of unknown function (unique)	outer membrane
lpg0039	LpnScots39	0.00648106	2.25329	small ORF (118aa)	ORFs of unknown function (unique)	inner membrane
lpg1229	LpnScots1205	0.00069197	2.25642	site specific recombinase (phage integrase)	Viral functions / Phage / Transposases	cytoplasm
	LpnScots3242	0.00514602	2.26182	LprD_2935_43-97	Small regualtory RNA (sRNA)
lpg0749	LpnScots730	0.00187934	2.26234	imidazole glycerol phosphate synthase, cyclase subunit HisF (IGP synthase) hisF	Amino Acid Metabolism	cytoplasm
lpg1065	LpnScots1043	0.0107936	2.26451	ORF hypothetical protein	ORFs of unknown function (unique)	cytoplasm
lpg1932	LpnScots1893	0.00343204	2.26474	small ORF (104aa)	ORFs of unknown function (unique)	cytoplasm
lpg1713	LpnScots1685	0.00503367	2.26638	translation elongation factor Ts (EF-Ts) (ubiquitin associated domain:elongation factor Ts) tsf	Translation	cytoplasm
lpg1654	LpnScots1626	0.00724915	2.26657	ORF hypothetical protein	ORFs of unknown function (unique)	cytoplasm
lpg2233	LpnScots2190	0.00073172	2.26939	acyl carrier protein	Named proteins of general function	cytoplasm
lpg2793	LpnScots2734	0.014911	2.27149	LepA, interaptin	Named proteins of general function	cytoplasm
lpg2279	LpnScots2236	0.0302327	2.27344	fumarylacetoacetate hydrolase (aromatic amino acid degradation protein)	Amino Acid Metabolism	cytoplasm
lpg1111	LpnScots1089	0.00284164	2.27606	ORF hypothetical protein	ORFs of unknown function (unique)	inner membrane
lpg2352	LpnScots2306	0.0125771	2.279	malate dehydrogenase mdh	Carbohydrate Metabolism, Energy Metabolism	cytoplasm
lpg2595	LpnScots2545	0.00247361	2.28244	peptide deformylase (polypeptide deformylase) def	Protein fate / hydrolases / secretion, Translation	cytoplasm
lpg1520	LpnScots1494	0.000835579	2.28323	uncharacterized conserved hypothetical protein COG4517	Unknown / hypothetical proteins	cytoplasm
lpg0076	LpnScots75	0.00394201	2.29258	conserved hypothetical protein	Unknown / hypothetical proteins	cytoplasm
lpg2878	LpnScots2817	0.0089377	2.29982	cobalt/magnesium uptake transporter corA	Transport and binding	inner membrane
lpg0007	LpnScots7	0.000709733	2.3088	probable hydrolase (carbon-nitrogen hydrolase, beta-alanine synthetase, nitrilase, beta-ureidopropionase, pantothenase)	Named proteins of general function	cytoplasm
lpg0634	LpnScots615	0.0105599	2.31551	ORF hypothetical protein	ORFs of unknown function (unique)	inner membrane
lpg1716	LpnScots1688	0.00907716	2.31574	small ORF (152aa)	ORFs of unknown function (unique)	cytoplasm
lpg1177	LpnScots1155	0.00468336	2.31686	riboflavin biosynthesis protein RibD	Metabolism of Cofactors and Vitamins	cytoplasm
lpg0754	LpnScots735	0.00301413	2.31718	acetyltransferase (hexapeptide transferase) (serine-O-acetyltransferase (N-acetyl neuraminate synthase)	Metabolism of Complex Carbohydrates	inner membrane
lpg1300	LpnScots1275	0.0240626	2.31775	integral membrane protein COG5528	Named proteins of general function	inner membrane
lpg0276	LpnScots275	0.00616245	2.32073	ORF LegG2	ORFs of unknown function (unique)	inner membrane
lpg0374	LpnScots363	0.00773005	2.3236	adenylate cyclase? (ATP-pyrophosphate lyase?) lipoprotein?	Unknown / hypothetical proteins	outer membrane
lpg1106	LpnScots1084	0.00621112	2.33246	ORF hypothetical protein	ORFs of unknown function (unique)	cytoplasm
	LpnScots3218	0.00889549	2.33453	weiss_1246774R_200-245	Small regualtory RNA (sRNA)
lpg0562	LpnScots548	0.00449587	2.33734	hypothetical COG5394	Unknown / hypothetical proteins	cytoplasm
lpg1720	LpnScots1692	0.00552395	2.3382	protein-PII uridylyltransferase glnD	Signal transduction / other regulatory functions	cytoplasm
lpg2265	LpnScots2222	0.00252994	2.34708	acyltransferase	Named proteins of general function	inner membrane
lpg0748	LpnScots729	0.00323447	2.34945	LPS biosynthesis protein (pseudaminic acid biosynthesis and flagellin acetamidinic modification?)	Cell envelope synthesis, Metabolism of Complex Lipids	cytoplasm
lpg2294	LpnScots2248	0.00175268	2.3506	hydrolase (haloacid dehalogenase family) (phosphoglycolate phosphatase)	Carbohydrate Metabolism	cytoplasm
lpg1417	LpnScots1391	0.000360864	2.35183	DNA gyrase, A subunit gyrA	Replication and Repair	cytoplasm
	LpnScots3162	0.00435106	2.35626	weiss_lpr0056_59-105	Small regualtory RNA (sRNA)
lpg0183	LpnScots182	0.0100062	2.36822	amine oxidase, flavin containing (dehydrogenase) (cyclopropane fatty acyl phospholipid synthase)	Named proteins of general function	periplasmic space
lpg0126	LpnScots125	0.00297751	2.37216	ninein (GSK3B interacting protein) CegC2	Named proteins of general function	inner membrane
lpg0657	LpnScots638	0.00157547	2.37273	outer membrane protein OmpA?	Toxin production / other pathogen functions	inner membrane
lpg1331	LpnScots1305	0.00535567	2.37416	protease DO (periplasmic serine endoprotease) htrA	Protein fate / hydrolases / secretion	inner membrane
lpg1849	LpnScots1820	0.0122457	2.37507	small ORF (93aa)?	ORFs of unknown function (unique)	outer membrane
lpg0112	LpnScots111	0.0142227	2.37705	hypothetical protein	Unknown / hypothetical proteins	inner membrane
lpg0810	LpnScots790	0.0218794	2.38044	small ORF (105aa) competence protein ComEA (DNA uptake and related DNA binding proteins)	Transport and binding, Transcription factors / DNA binding proteins	periplasmic space
lpg1280	LpnScots1255	0.00586664	2.38342	malate oxidoreductase (NAD linked malic enzyme) (malate dehydrogenase, decarboxylating) sfcA	Carbohydrate Metabolism	inner membrane
lpg0347	LpnScots336	0.00288993	2.38537	50S ribosomal protein L30/(L7E) rpmD	Translation	cytoplasm
lpg0232	LpnScots231	0.00109169	2.38552	transcriptional regulator np20 (Fur family) (ferric uptake) np20	Transcription factors / DNA binding proteins	inner membrane
lpg0070	LpnScots69	0.00370574	2.38715	aspartate aminotransferase A aatA	Amino Acid Metabolism, Energy Metabolism, Biosynthesis of Secondary Metabolites	cytoplasm
lpg0700	LpnScots681	0.00359091	2.38921	protein-L-isoaspartate-O-methyltransferase pcm	Named proteins of general function	cytoplasm
	LpnScots3127	0.00067611	2.38983	psRNA_lpg2774_92_30-84	Small regualtory RNA (sRNA)
lpg0110	LpnScots109	0.0247941	2.39111	ORF hypothetical protein	ORFs of unknown function (unique)	cytoplasm
lpg2163	LpnScots2121	0.0159643	2.3932	(AraC family) transcriptional regulator	Transcription factors / DNA binding proteins	cytoplasm
lpg1890	LpnScots1852	0.00522609	2.39873	galA protein 1 legLC8	Named proteins of general function	cytoplasm
lpg0138	LpnScots137	0.00383316	2.40497	glyceraldehyde 3-phosphate dehydrogenase gap	Carbohydrate Metabolism, Metabolism of Other Amino Acids	cytoplasm
lpg2865	LpnScots2804	0.00182019	2.40586	6-pyruvoyl tetrahydropterin synthase, putative	Metabolism of Cofactors and Vitamins	cytoplasm
lpg0811	LpnScots791	0.00744566	2.41108	rod shape determining protein MreB (regulator of FtsI)	Cell envelope synthesis, Signal transduction / other regulatory functions	cytoplasm
lpg0732	LpnScots713	0.000402865	2.41117	hypothetical protein	Unknown / hypothetical proteins	outer membrane
	LpnScots3153	0.0300071	2.41646	weiss_lpr0003_66-110	Small regualtory RNA (sRNA)
lpg2976	LpnScots2913	0.0108156	2.41743	ORF hypothetical protein	ORFs of unknown function (unique)	inner membrane
lpg2283	LpnScots2240	0.00256821	2.41896	small ORF (132aa)	ORFs of unknown function (unique)	cytoplasm
lpg2374	LpnScots2327	0.00435717	2.41899	mannose-6-phosphate isomerase	Carbohydrate Metabolism	cytoplasm
lpg1918	LpnScots1880	0.0172919	2.42732	ORF hypothetical protein	ORFs of unknown function (unique)	outer membrane
lpg1317	LpnScots1292	0.00470776	2.42938	ORF hypothetical protein	ORFs of unknown function (unique)	cytoplasm
lpg0594	LpnScots575	0.00306143	2.44011	ORF hypothetical protein	ORFs of unknown function (unique)	cytoplasm
lpg2838	LpnScots2778	0.00516874	2.4416	rhodanese domain protein (sulfuryltransferase), ubiquitin C-terminal hydrolase?	Protein fate / hydrolases / secretion	cytoplasm
lpg1303	LpnScots1278	0.0035506	2.44299	phosphoribosyl anthranilate isomerase (N-5'-phosphoribosyl) anthranilate isomerase trpF	Amino Acid Metabolism	inner membrane
lpg1424	LpnScots1398	0.0073196	2.44425	aminotransferase (amino sugar biosynthesis protein) (lipopolysaccharide biosynthesis) pleiotropic regulator protein	Metabolism of Complex Lipids	cytoplasm
lpg2275	LpnScots2232	0.00348569	2.44904	hypothetical	Unknown / hypothetical proteins	periplasmic space
lpg1924	LpnScots1886	0.00433314	2.45236	hypothetical protein	Unknown / hypothetical proteins	cytoplasm
	LpnScots3020	0.00750315	2.45633	psRNA_lpg0612_177_22-67	Small regualtory RNA (sRNA)
lpg2519	LpnScots2471	0.000322618	2.46099	ORF hypothetical protein	ORFs of unknown function (unique)	cytoplasm
lpg0417	LpnScots406	0.00341798	2.46165	6-phosphogluconolactonase pgl	Carbohydrate Metabolism	cytoplasm
lpg2540	LpnScots2492	0.00348868	2.46622	large conductance mechanosensitive channel mscL	Energy Metabolism	inner membrane
lpg2660	LpnScots2610	0.0110381	2.46661	transmembrane protein (esterase/lipase/thioesterase family active site?) (alpha/beta hydrolase?)	Named proteins of general function	cytoplasm
lpg0923	LpnScots902	0.0112004	2.46894	electron transfer flavoprotein, alpha subunit etfA-2	Energy Metabolism	inner membrane
lpg2814	LpnScots2754	0.00297748	2.47117	aminopeptidase (leucine aminopeptidase) lapA	Amino Acid Metabolism	inner membrane
lpg2968	LpnScots2906	0.00505412	2.47176	N-acetylornithine aminotransferase ArgD	Amino Acid Metabolism	cytoplasm
lpg1463	LpnScots1437	0.00488904	2.48631	preprotein translocase; secretion protein SecA	Protein fate / hydrolases / secretion	cytoplasm
lpg0769	LpnScots750	0.00870019	2.49265	hypothetical	Unknown / hypothetical proteins	inner membrane
lpg2662	LpnScots2612	0.00979603	2.50476	pantoate-beta-alanine ligase (pantothenate synthetase) panC	Metabolism of Other Amino Acids, Metabolism of Cofactors and Vitamins	cytoplasm
lpg0447	LpnScots436	0.0016458	2.50775	LphA (DotK) (OmpA family protein) lphA	Transport and binding, Toxin production / other pathogen functions, Protein fate / hydrolases / secretion	outer membrane
lpg0367	LpnScots356	0.000658293	2.50779	anthranilate synthase component I segment?	Amino Acid Metabolism	cytoplasm
lpg2296	LpnScots2250	0.00386205	2.50912	ORF hypothetical protein	ORFs of unknown function (unique)	cytoplasm
lpg1399	LpnScots1373	0.00495191	2.50961	thymidylate kinase (dTMP kinase)	Nucleotide Metabolism	cytoplasm
lpg2995	LpnScots2932	0.000746293	2.5104	lipoprotein (exported protein)	Named proteins of general function	periplasmic space
lpg0182	LpnScots181	0.00172103	2.51268	small ORF (150aa)	ORFs of unknown function (unique)	cytoplasm
lpg2554	LpnScots2506	0.00856386	2.51562	rare lipoprotein A	Named proteins of general function	inner membrane
	LpnScots3098	0.0355806	2.5203	psRNA_lpg2344_529_269-316	Small regualtory RNA (sRNA)
lpg2453	LpnScots2405	0.00717609	2.52065	small ORF (149aa)	ORFs of unknown function (unique)	inner membrane
lpg1537	LpnScots1511	0.000186529	2.52343	transport protein	Transport and binding	inner membrane
lpg1418	LpnScots1392	0.0255608	2.52396	3-phosphoserine aminotransferase (phosphoserine transaminase) serC	Amino Acid Metabolism, Metabolism of Cofactors and Vitamins	cytoplasm
lpg0370	LpnScots359	0.0195597	2.52487	oligoketide cyclase/lipid transporter protein COG2867	Transport and binding	cytoplasm
lpg1776	LpnScots1747	0.00883608	2.529	small ORF (161aa)	ORFs of unknown function (unique)	inner membrane
lpg2636	LpnScots2586	0.00871621	2.53629	30S ribosomal protein S20 rpsT	Translation	cytoplasm
lpg0729	LpnScots710	0.0132584	2.53768	phosphatidylglycerophosphatase A (PgpA) pgpA	Metabolism of Complex Lipids	inner membrane
lpg2240	LpnScots2197	0.0115296	2.54154	dipeptidyl aminopeptidase/acylaminoacyl peptidase	Protein fate / hydrolases / secretion	cytoplasm
lpg1535	LpnScots1509	0.0158726	2.55767	rubredoxin (rubredoxin-type Fe(Cys)4 protein)	Energy Metabolism	inner membrane
lpg2248	LpnScots2205	0.00534881	2.56378	ORF lem21	ORFs of unknown function (unique)	inner membrane
lpg2826	LpnScots2766	0.00357888	2.56763	unknown ceg34	Unknown / hypothetical proteins	cytoplasm
lpg0609	LpnScots590	0.00605239	2.57072	alanyl tRNA synthetase alaS	DNA/RNA degradation / restriction, Translation	cytoplasm
lpg1228	LpnScots1204	0.00721287	2.57278	hypothetical COG4804	Unknown / hypothetical proteins	cytoplasm
lpg1301	LpnScots1276	0.00573967	2.57868	oxidoreductase (NADH dehydrogenase/oxidoreductase) NolA	Metabolism of Cofactors and Vitamins, Energy Metabolism	inner membrane
lpg0095	LpnScots94	0.00194952	2.58741	cytosolic IMP-GMP specific 5'-nucleotidase (cytosolic II)	Nucleotide Metabolism	cytoplasm
lpg2828	LpnScots2768	0.00838103	2.59246	ORF hypothetical protein	ORFs of unknown function (unique)	inner membrane
lpg1948	LpnScots1909	0.00376514	2.59348	FLJ00180 protein legLC4	Unknown / hypothetical proteins	cytoplasm
lpg1883	LpnScots1845	0.0118156	2.59909	transmembrane protein	Unknown / hypothetical proteins	inner membrane
lpg2161	LpnScots2119	0.010805	2.60204	conserved hypothetical protein	Unknown / hypothetical proteins	inner membrane
lpg2874	LpnScots2813	0.00882935	2.60205	ORF hypothetical protein	ORFs of unknown function (unique)	cytoplasm
lpg1992	LpnScots1953	0.00278169	2.61194	ORF hypothetical protein	ORFs of unknown function (unique)	inner membrane
lpg0219	LpnScots218	0.014739	2.61357	hypothetical	Unknown / hypothetical proteins	cytoplasm
lpg1060	LpnScots1038	0.00986961	2.61629	cold shock domain family protein, COG1278: cold shock proteins	Detoxification / adaptation	cytoplasm
lpg2935	LpnScots2873	0.00509578	2.61726	RSc1188; probable thioredoxin 1 (redox factor) protein trxA	Energy Metabolism	cytoplasm
lpg2424	LpnScots2377	0.00238815	2.61954	ORF hypothetical protein	ORFs of unknown function (unique)	cytoplasm
lpg2012	LpnScots1973	0.00700489	2.6225	ribonuclease PH (RNAse PH) rph	DNA/RNA degradation / restriction, Translation	cytoplasm
	LpnScots3099	0.0155031	2.63414	psRNA_lpg2344_247_101-152	Small regualtory RNA (sRNA)
lpg0542	LpnScots530	0.00503005	2.63456	DNA binding protein Fis (recombinational enhancer binding protein; factor-for-inversion stimulation protein) fis	Transcription factors / DNA binding proteins	cytoplasm
lpg1277	LpnScots1252	0.000797759	2.63727	ABC transporter ATP binding protein (abcT3) (multidrug resistance ABC transporter) (hemolysin secreting ATP binding protein) abcT3	Transport and binding	inner membrane
lpg2164	LpnScots2122	0.00107687	2.63805	hypothetical protein	Unknown / hypothetical proteins	inner membrane
lpg2295	LpnScots2249	0.00508839	2.64514	ribosomal large subunit (23S rRNA) pseudouridine synthase C rluC	DNA/RNA degradation / restriction, Translation	cytoplasm
lpg0152	LpnScots151	0.0104709	2.64564	hypothetical (GCN5-related N-acetylase, acetyltransferase, GNAT family) (transcriptional regulator)	Named proteins of general function	cytoplasm
lpg2713	LpnScots2663	0.00941758	2.64711	translational initiation factor IF-3 infC	Translation	cytoplasm
lpg0154	LpnScots153	0.00605013	2.65336	ORF hypothetical protein	ORFs of unknown function (unique)	cytoplasm
lpg1110	LpnScots1088	0.00312538	2.65404	ORF lem5	ORFs of unknown function (unique)	cytoplasm
lpg2792	LpnScots2733	0.00463931	2.65934	triosephosphate isomerase (TIM) tpiA	Carbohydrate Metabolism, Metabolism of Complex Lipids, Energy Metabolism	cytoplasm
lpg1821	LpnScots1792	0.00216223	2.65977	dihydroorotate oxidase (dihydroorotate dehydrogenase) PyrD	Nucleotide Metabolism	inner membrane
lpg3005	LpnScots2942	0.00123699	2.66177	50S ribosomal protein L34 rpmH	Translation	cytoplasm
lpg0335	LpnScots324	0.00906155	2.67205	30S ribosomal protein S3 rpsC	Translation	cytoplasm
lpg2201	LpnScots2158	0.000176436	2.67644	replication factor C subunit (activator I)	Signal transduction / other regulatory functions, Replication and Repair	cytoplasm
lpg0354	LpnScots343	0.0112522	2.68458	DNA-directed RNA polymerase alpha subunit RpoA	Transcription	cytoplasm
lpg0613	LpnScots594	0.00114654	2.68511	ORF cytochrome c1 precursor?	Unknown / hypothetical proteins	inner membrane
lpg1126	LpnScots1104	0.0065895	2.68934	calcium-transporting ATPase	Transport and binding	inner membrane
lpg1972	LpnScots1933	0.0076959	2.6974	small ORF (125aa) pieF	ORFs of unknown function (unique)	cytoplasm
lpg1699	LpnScots1671	0.00419786	2.71607	3-demethylubiquinone-9 3-methyltransferase UbiG	Metabolism of Cofactors and Vitamins	cytoplasm
lpg0710	LpnScots691	0.00328036	2.71941	sepiapterin reductase (short chain dehydrogenase) (benzil reductase) yueD	Metabolism of Cofactors and Vitamins	inner membrane
lpg1544	LpnScots1518	0.00706808	2.72012	histidyl tRNA synthetase hisS	Amino Acid Metabolism, Translation	cytoplasm
lpg0590	LpnScots571	0.00847226	2.73731	competence related protein ComM (Mg(2+) chelatase) (two-component regulator) comM	Transport and binding, Signal transduction / other regulatory functions	cytoplasm
lpg2981	LpnScots2918	0.00533627	2.74262	ATP synthase epsilon chain, ATP synthase F1 epsilon subunit atpC	Energy Metabolism	cytoplasm
lpg2321	LpnScots2275	0.00459522	2.74823	serine transporter sdaC	Transport and binding	inner membrane
lpg0372	LpnScots361	0.000731488	2.75484	COG2913 small protein A (tmRNA-binding), outer membrane lipoprotein smpA	Signal transduction / other regulatory functions, Named proteins of general function	inner membrane
lpg0691	LpnScots672	0.00880458	2.75813	DNA topoisomerase IV subunit B (DNA gyrase subunit B) parE	Replication and Repair	cytoplasm
lpg2587	LpnScots2537	0.00351838	2.76901	probable thermolabile hemolysin	Toxin production / other pathogen functions	inner membrane
	LpnScots3166	0.00184659	2.77612	weiss_lpr0025_41-85	Small regualtory RNA (sRNA)
lpg0353	LpnScots342	0.00330509	2.77913	30S ribosomal protein S4 rpsD	Translation	cytoplasm
lpg2284	LpnScots2241	0.00537601	2.77971	ABC transporter, ATP binding protein (lipoprotein releasing system)	Transport and binding	cytoplasm
lpg1124	LpnScots1102	0.00431523	2.78193	ORF hypothetical protein	ORFs of unknown function (unique)	cytoplasm
lpg0591	LpnScots572	0.00783065	2.79096	hypothetical COG2960	Unknown / hypothetical proteins	cytoplasm
lpg0725	LpnScots706	0.00115445	2.8002	serine hydroxymethyltransferase glyA3	Amino Acid Metabolism, Metabolism of Other Amino Acids, Metabolism of Cofactors and Vitamins, Energy Metabolism	inner membrane
lpg1509	LpnScots1483	0.000922927	2.85227	D-alanyl-D-alanine carboxypeptidase	Protein fate / hydrolases / secretion	inner membrane
lpg0805	LpnScots785	0.00643547	2.85497	phosphoenolpyruvate synthase	Carbohydrate Metabolism, Energy Metabolism	cytoplasm
lpg1966	LpnScots1927	0.00523889	2.85924	ORF lirF	ORFs of unknown function (unique)	cytoplasm
lpg1560	LpnScots1534	0.016091	2.86197	dihydrolipoamide acetyltransferase (pyruvate/2-oxoglutarate dehydrogenase complex)	Carbohydrate Metabolism	inner membrane
	LpnScots3224	0.00506163	2.86304	weiss_3245283R_63-107	Small regualtory RNA (sRNA)
lpg0237	LpnScots236	0.0121986	2.86537	lipolytic enzyme (3-oxoadipate enol-lactone hydrolase family protein) (3-beta-ketoadipate enol-lactone hydrolase family protein) (predicted hydrolases or acyltransferases (alpha/beta hydrolase superfamily)) mhpC	Protein fate / hydrolases / secretion	cytoplasm
lpg1238	LpnScots1214	0.0120732	2.87863	ORF hypothetical protein	ORFs of unknown function (unique)	cytoplasm
lpg2476	LpnScots2428	0.0106393	2.88037	hydrogenase nickel incorporation protein HypA	Transport and binding	cytoplasm
lpg1823	LpnScots1794	0.0089827	2.88386	conserved hypothetical protein	Unknown / hypothetical proteins	cytoplasm
lpg1408	LpnScots1382	0.00561853	2.88901	choline kinase (cholinephosphate cytidylyltransferase) licA	Metabolism of Other Amino Acids, Metabolism of Complex Lipids	inner membrane
lpg2160	LpnScots2118	0.00379029	2.88924	ORF hypothetical protein	ORFs of unknown function (unique)	cytoplasm
lpg2046	LpnScots2007	0.00514778	2.89183	ABC transporter, ATP binding protein	Transport and binding	inner membrane
lpg0920	LpnScots899	0.0238563	2.89878	phosphatidylglycerophosphatase B (Pap2)	Metabolism of Complex Lipids	inner membrane
lpg1489	LpnScots1463	0.00980379	2.89882	ORF hypothetical protein	ORFs of unknown function (unique)	cytoplasm
lpg0722	LpnScots703	0.0129139	2.90046	ORF hypothetical?	Unknown / hypothetical proteins	outer membrane
	LpnScots3226	0.00412491	2.90086	weiss_411143F_355-401	Small regualtory RNA (sRNA)
lpg2637	LpnScots2587	0.00946114	2.90358	ORF hypothetical protein	ORFs of unknown function (unique)	cytoplasm
lpg1334	LpnScots1308	0.00139274	2.90587	tRNA thiotransferase (tRNA-i(6) A37 modification enzyme MiaB)	DNA/RNA degradation / restriction, Translation	inner membrane
lpg2327	LpnScots2281	0.00360525	2.92004	CG18304 gene product	Unknown / hypothetical proteins	cytoplasm
lpg1702	LpnScots1674	0.00651513	2.92628	Tpr ppeB/lem13	Named proteins of general function	inner membrane
lpg0467	LpnScots456	0.00981844	2.92845	zinc metalloprotease (hemagglutinin/protease)	Toxin production / other pathogen functions, Protein fate / hydrolases / secretion	periplasmic space
lpg0479	LpnScots468	0.00174402	2.93574	50S ribosomal protein L28 rpmB	Translation	cytoplasm
lpg2791	LpnScots2732	0.00175762	2.93682	preprotein translocase, SecG subunit	Protein fate / hydrolases / secretion	inner membrane
lpg0900	LpnScots879	0.0138506	2.94105	hypothetical (AsmA?) (outer membrane assembly protein) LPS biogenesis?	Unknown / hypothetical proteins	periplasmic space
lpg1107	LpnScots1085	0.0374235	2.95456	bacterial/Archaeal transporter family protein	Transport and binding	inner membrane
lpg0436	LpnScots425	0.00785815	2.96235	ORF LegA11	ORFs of unknown function (unique)	cytoplasm
lpg0697	LpnScots678	0.000963856	2.96724	sulfate transporter (perhaps also: carbonic anhydrase) sul1	Energy Metabolism	inner membrane
lpg1971	LpnScots1932	0.0180541	2.96772	organic hydroperoxide resistance protein, COG1764:predicted redox protein, regulator of sulfide bond formation	Detoxification / adaptation	cytoplasm
lpg0006	LpnScots6	0.000177722	2.9762	biosynthetic arginine decarboxylase speA	Amino Acid Metabolism	cytoplasm
lpg1181	LpnScots1159	0.00601621	2.99011	CTP synthase PyrG	Nucleotide Metabolism	inner membrane
lpg1718	LpnScots1690	0.00146457	3.00322	huntingtin interacting protein B legAS4	Named proteins of general function	cytoplasm
lpg1530	LpnScots1504	0.00268082	3.01592	2-methylcitrate synthase (citrate synthase PrpC)	Carbohydrate Metabolism	periplasmic space
lpg1835	LpnScots1806	0.00237055	3.01712	29 kDa immunogenic protein (L. pneumophila), lipoprotein (ABC transporter, substrate binding protein) (D-methionine-binding lipoprotein)	Transport and binding	outer membrane
	LpnScots3028	0.0283282	3.01986	psRNA_lpg0787_61_6-55	Small regualtory RNA (sRNA)
lpg2271	LpnScots2228	0.0048553	3.04503	ORF hypothetical protein	ORFs of unknown function (unique)	inner membrane
lpg2217	LpnScots2174	0.00194394	3.05597	chitinase domain (two component system sensor kinase) (sugar hydrolase transmembrane protein)	Signal transduction / other regulatory functions	periplasmic space
lpg2714	LpnScots2664	0.0390732	3.07685	threonyl tRNA synthase thrS	Amino Acid Metabolism, Translation	cytoplasm
lpg1696	LpnScots1668	0.00481485	3.0938	proline dehydrogenase/delta-1-pyrroline-5-carboxylate dehydrogenase = bifunctional PutA protein	Amino Acid Metabolism	inner membrane
lpg2624	LpnScots2574	0.00444673	3.10248	transcription elongation factor GreA greA	Transcription	cytoplasm
lpg2929	LpnScots2867	0.00360721	3.10988	aspartate-1-decarboxylase (L-aspartate-alpha-decarboxylase) panD	Amino Acid Metabolism, Metabolism of Other Amino Acids	cytoplasm
lpg2652	LpnScots2602	0.0355168	3.11857	50S ribosomal protein L25, ribosomal 5S rRNA E-loop binding protein	Translation	cytoplasm
lpg1920	LpnScots1882	0.00345631	3.11887	tetraacyldisaccharide-1-P-4'-kinase lpxK	Metabolism of Complex Carbohydrates	cytoplasm
lpg3004	LpnScots2941	0.00574603	3.12335	ribonuclease P protein component rnpA	DNA/RNA degradation / restriction, Translation	cytoplasm
lpg2603	LpnScots2553	0.00642166	3.13126	ORF lem28	ORFs of unknown function (unique)	cytoplasm
lpg1811	LpnScots1782	0.00146637	3.14947	aspartokinase (aspartate kinase, lysine sensitive) lysC	Amino Acid Metabolism	cytoplasm
lpg2498	LpnScots2450	0.0010245	3.16239	ORF hypothetical protein	ORFs of unknown function (unique)	cytoplasm
lpg1832	LpnScots1803	0.00919462	3.21945	small ORF (138aa) (similar to putative VirA/G regulated VirK gene of Agrobacterium?)	Toxin production / other pathogen functions	outer membrane
lpg2879	LpnScots2818	0.00589036	3.24242	ORF hypothetical protein	ORFs of unknown function (unique)	cytoplasm
lpg1592	LpnScots1566	0.00625952	3.25311	30S ribosomal protein S6 rpsF	Translation	cytoplasm
lpg2518	LpnScots2470	0.0023022	3.4267	small ORF (113aa)	ORFs of unknown function (unique)	inner membrane
lpg2885	LpnScots2824	0.00752387	3.54444	ORF hypothetical protein	ORFs of unknown function (unique)	inner membrane
lpg2444	LpnScots2397	0.0128228	3.57791	ORF hypothetical protein	ORFs of unknown function (unique)	cytoplasm
lpg1997	LpnScots1958	0.00998531	3.95269	small ORF (104aa)	ORFs of unknown function (unique)	inner membrane
lpg1062	LpnScots1040	0.00733936	4.17492	TPR repeat protein (enhanced entry protein EnhC)	Toxin production / other pathogen functions	inner membrane
